# Supplementary material for: Genome wide characterization of barley NAC transcription factors enables the identification of grain-specific transcription factors exclusive for the Poaceae family of monocotyledonous plants
Source: PLoS One. 2018 Dec 28;13(12):e0209769. doi: 10.1371/journal.pone.0209769 (PMC6310276; doi:10.1371/journal.pone.0209769)
Supplement: S1 Table — (XLSX) [file pone.0209769.s009.xlsx]

## Sheet: Sheet1
Table S 1 167 barley NAC TFs identified in this study.
Gene ID	Splicing variant	MLOC ID	Christiansen et al., 2011
			Name	NCBI Accession
HORVU0Hr1G000630	HORVU0Hr1G000630.1
HORVU0Hr1G000700	Not found in existing gene models
HORVU0Hr1G005130	HORVU0Hr1G005130.1	AK363549
HORVU0Hr1G011330	HORVU0Hr1G011330.2	AK359725
HORVU0Hr1G017490	HORVU0Hr1G017490.7	MLOC_5165.1	HvNAC025	AK364002
HORVU0Hr1G022820	HORVU0Hr1G022820.1	MLOC_15184.1
HORVU0Hr1G026330	HORVU0Hr1G026330.2	MLOC_79255.1	HvNAC023	FR821745
HORVU0Hr1G026590	HORVU0Hr1G026590.1	MLOC_59591.1
HORVU0Hr1G028970	HORVU0Hr1G028970.1
HORVU0Hr1G032270	HORVU0Hr1G032270.2
HORVU0Hr1G038150	HORVU0Hr1G038150.2	MLOC_21966.2
HORVU1Hr1G020380	HORVU1Hr1G020380.1	MLOC_6901.1
HORVU1Hr1G021800	HORVU1Hr1G021800.3
HORVU1Hr1G025010	HORVU1Hr1G025010.2
HORVU1Hr1G045120	HORVU1Hr1G045120.1
HORVU1Hr1G049840	HORVU1Hr1G049840.4	MLOC_58950.3
HORVU1Hr1G063740	HORVU1Hr1G063740.1	MLOC_63743.1
HORVU1Hr1G064300	HORVU1Hr1G064300.1	MLOC_69621.2
HORVU1Hr1G065570	HORVU1Hr1G065570.2
HORVU1Hr1G073900	HORVU1Hr1G073900.1	MLOC_7757.1
HORVU2Hr1G004130	HORVU2Hr1G004130.1
HORVU2Hr1G011360	HORVU2Hr1G011360.1	MLOC_60079.1
HORVU2Hr1G011370	HORVU2Hr1G011370.1
HORVU2Hr1G011390	HORVU2Hr1G011390.1	MLOC_60079.1
HORVU2Hr1G017350	HORVU2Hr1G017350.1	AK368567 MLOC_30746	HvNAC036	AL505464
HORVU2Hr1G017360	HORVU2Hr1G017360.1	AK368567 MLOC_30746
HORVU2Hr1G017370	HORVU2Hr1G017370.4	AK366525 MLOC_72602	HvNAC036	AL505464
HORVU2Hr1G017380	HORVU2Hr1G017380.1	MLOC_65714.1
HORVU2Hr1G017400	HORVU2Hr1G017400.3		HvNAC008/HvSF6	FR821737
HORVU2Hr1G017460	HORVU2Hr1G017460.4	MLOC_79255.1
HORVU2Hr1G017470	HORVU2Hr1G017470.9	(MLOC_36929.1)	HvNAC023	FR821745
HORVU2Hr1G039640	HORVU2Hr1G039640.2	AK373515 MLOC_8116	HvNAC030	DQ869679
HORVU2Hr1G045580	HORVU2Hr1G045580.1
HORVU2Hr1G077320	HORVU2Hr1G077320.1	MLOC_19175.1
HORVU2Hr1G080460	HORVU2Hr1G080460.8	AK363948 MLOC_75522	HvNAC014	FR821738
HORVU2Hr1G082320	HORVU2Hr1G082320.2	MLOC_11017.1
HORVU2Hr1G082330	HORVU2Hr1G082330.1	MLOC_23616.1
HORVU2Hr1G082340	HORVU2Hr1G082340.1	MLOC_36501.1
HORVU2Hr1G082640	HORVU2Hr1G082640.1	MLOC_43934.1
HORVU2Hr1G082650	HORVU2Hr1G082650.1	MLOC_21966.2
HORVU2Hr1G085080	HORVU2Hr1G085080.1	MLOC_64644.2
HORVU2Hr1G087260	HORVU2Hr1G087260.6	MLOC_64644.2
HORVU2Hr1G089210	HORVU2Hr1G089210.4	MLOC_12466.2	HvNAC032	AK248480
HORVU2Hr1G091660	HORVU2Hr1G091660.1	AK361879 MLOC_74840
HORVU2Hr1G092030	HORVU2Hr1G092030.1	MLOC_15746.1
HORVU2Hr1G103930	HORVU2Hr1G103930.1	AK370495 MLOC_65307
HORVU2Hr1G126040	HORVU2Hr1G126040.14	MLOC_66083.1
HORVU2Hr1G126080	HORVU2Hr1G126080.3	MLOC_67250.1
HORVU2Hr1G127510	HORVU2Hr1G127510.1	AK370777 MLOC_36942
HORVU2Hr1G127550	HORVU2Hr1G127550.1	AK370777 MLOC_36942
HORVU3Hr1G014090	HORVU3Hr1G014090.1	MLOC_72737.1	HvNAC019	FR819764
HORVU3Hr1G014100	HORVU3Hr1G014100.2	MLOC_63121.1
HORVU3Hr1G014140	HORVU3Hr1G014140.3	MLOC_53385.3
HORVU3Hr1G019530	HORVU3Hr1G019530.13	MLOC_75795.1
HORVU3Hr1G032680	HORVU3Hr1G032680.1
HORVU3Hr1G036380	HORVU3Hr1G036380.2	MLOC_6066.1	HvNAC035	FR821748
HORVU3Hr1G047900	HORVU3Hr1G047900.1	AK361879 MLOC_74840
HORVU3Hr1G061560	HORVU3Hr1G061560.1	AK370035 MLOC_60429	HvNAC039	AK370035
HORVU3Hr1G062150	HORVU3Hr1G062150.1	AK361879 MLOC_74840	HvNAC040	AK361879
HORVU3Hr1G080100	HORVU3Hr1G080100.7	(MLOC_70929.1)	HvNAC004	AM500853
HORVU3Hr1G083330	HORVU3Hr1G083330.1	MLOC_66537.1
HORVU3Hr1G083820	HORVU3Hr1G083820.9	MLOC_20260.1
HORVU3Hr1G088800	HORVU3Hr1G088800.2	AK361879 MLOC_74840
HORVU3Hr1G090440	HORVU3Hr1G090440.4	MLOC_57215.1	HvNAC012	FR819762
HORVU3Hr1G090920	HORVU3Hr1G090920.1	AK362892 MLOC_59162	HvNAC006/HvNAC6	AM500854
HORVU3Hr1G091720	HORVU3Hr1G091720.2	MLOC_73969.1
HORVU3Hr1G094170	HORVU3Hr1G094170.1
HORVU3Hr1G095880	HORVU3Hr1G095880.1	AK372208 MLOC_43961	HvNAC044	AK364683
HORVU3Hr1G106070	HORVU3Hr1G106070.1	AK377068 MLOC_81739	HvNAC043 /HvNAC045	GH216054/BF259201
HORVU4Hr1G012030	HORVU4Hr1G012030.1	MLOC_68284.1	HvNAC021	AK370287
HORVU4Hr1G017170	HORVU4Hr1G017170.2
HORVU4Hr1G017430	HORVU4Hr1G017430.7	MLOC_61270.3	HvNAC020	FR821742
HORVU4Hr1G051290	HORVU4Hr1G051290.1	MLOC_65101.1	HvNAC005	AK251058
HORVU4Hr1G051360	HORVU4Hr1G051360.3	MLOC_64057.2	HvNAC013	AK376297
HORVU4Hr1G067270	HORVU4Hr1G067270.5	AK372460 MLOC_50895
HORVU4Hr1G081430	HORVU4Hr1G081430.3	AK367963 MLOC_60994
HORVU4Hr1G081440	HORVU4Hr1G081440.4
HORVU4Hr1G081450	HORVU4Hr1G081450.1	MLOC_65456.1
HORVU4Hr1G083050	HORVU4Hr1G083050.3	MLOC_56769.1
HORVU4Hr1G085320	HORVU4Hr1G085320.1	(MLOC_74055.1)
HORVU4Hr1G089450	HORVU4Hr1G089450.1	MLOC_57427.1	HvNAC009	FR819761
HORVU4Hr1G089660	HORVU4Hr1G089660.1
HORVU5Hr1G011650	HORVU5Hr1G011650.7	MLOC_64240.2	HvNAC001	AK250475
HORVU5Hr1G020030	HORVU5Hr1G020030.1	AK359725
HORVU5Hr1G022190	HORVU5Hr1G022190.2
HORVU5Hr1G040700	HORVU5Hr1G040700.1	MLOC_60153.1
HORVU5Hr1G045640	HORVU5Hr1G045640.7	MLOC_5832.1	HvNAC037	AK371156
HORVU5Hr1G045650	HORVU5Hr1G045650.7	AK368213 MLOC_4747	HvNAC027	AK368213
HORVU5Hr1G066020	HORVU5Hr1G066020.2	MLOC_71160.1
HORVU5Hr1G074230	HORVU5Hr1G074230.30	MLOC_11138.1	HvNAC046	AK252960
HORVU5Hr1G074810	HORVU5Hr1G074810.1	MLOC_68185.2
HORVU5Hr1G077010	HORVU5Hr1G077010.4	AK368913; AK356899 MLOC_55957	HvNAC010	FR821754
HORVU5Hr1G085220	HORVU5Hr1G085220.20
HORVU5Hr1G086730	Not found in existing gene models		HvNAC028/IDEF2	AB362161
HORVU5Hr1G086780	Not found in existing gene models
HORVU5Hr1G087840	HORVU5Hr1G087840.5	MLOC_37843.1	HvNAC011	AK251493
HORVU5Hr1G087850	HORVU5Hr1G087850.1	MLOC_37844.1
HORVU5Hr1G099390	HORVU5Hr1G099390.2
HORVU5Hr1G099460	HORVU5Hr1G099460.4	(MLOC_58991.1)
HORVU5Hr1G099470	HORVU5Hr1G099470.2	MLOC_66348.2
HORVU5Hr1G111440	HORVU5Hr1G111440.2	MLOC_44887.1
HORVU5Hr1G111590	HORVU5Hr1G111590.2	MLOC_37104.2	HvNAC003	AK249102
HORVU5Hr1G121710	HORVU5Hr1G121710.2
HORVU6Hr1G015950	HORVU6Hr1G015950.1
HORVU6Hr1G016980	HORVU6Hr1G016980.1
HORVU6Hr1G019380	HORVU6Hr1G019380.2	(MLOC_16728.3)	HvNAC029/HvNAM-1	EU908210
HORVU6Hr1G038560	HORVU6Hr1G038560.1
HORVU6Hr1G053540	HORVU6Hr1G053540.1	(AK374304 MLOC_15035)
HORVU6Hr1G060800	HORVU6Hr1G060800.3	MLOC_56103.1
HORVU6Hr1G073200	HORVU6Hr1G073200.1	MLOC_79696.1
HORVU6Hr1G075830	HORVU6Hr1G075830.1	MLOC_58360.1
HORVU6Hr1G086870	HORVU6Hr1G086870.1
HORVU6Hr1G088890	HORVU6Hr1G088890.1
HORVU6Hr1G091230	HORVU6Hr1G091230.1	MLOC_53311.1
HORVU6Hr1G093050	HORVU6Hr1G093050.4	AK366470 MLOC_20905	HvNAC016	AK366470
HORVU7Hr1G000140	HORVU7Hr1G000140.4	MLOC_53086.2
HORVU7Hr1G000910	HORVU7Hr1G000910.1	MLOC_75297.2
HORVU7Hr1G012730	HORVU7Hr1G012730.2
HORVU7Hr1G012740	HORVU7Hr1G012740.1	MLOC_21554.1
HORVU7Hr1G012760	HORVU7Hr1G012760.6	MLOC_75524.1
HORVU7Hr1G012780	HORVU7Hr1G012780.1	AK249120.1 MLOC_65480	HvNAC034	AK249120
HORVU7Hr1G022310	HORVU7Hr1G022310.2	(MLOC_77198.1)
HORVU7Hr1G029510	Not found in existing gene models
HORVU7Hr1G029520	Not found in existing gene models
HORVU7Hr1G029540	Not found in existing gene models
HORVU7Hr1G029550	Not found in existing gene models
HORVU7Hr1G031260	HORVU7Hr1G031260.1	MLOC_58272.1	HvNAC024	FR821746
HORVU7Hr1G033990	HORVU7Hr1G033990.1
HORVU7Hr1G039700	HORVU7Hr1G039700.1	MLOC_5374.1	HvNAC017	FR821740
HORVU7Hr1G040560	HORVU7Hr1G040560.1	AK373272 MLOC_40602
HORVU7Hr1G041340	HORVU7Hr1G041340.1
HORVU7Hr1G042420	HORVU7Hr1G042420.7	(MLOC_3088.1; MLOC_5117.1)
HORVU7Hr1G042560	HORVU7Hr1G042560.1
HORVU7Hr1G042600	HORVU7Hr1G042600.3
HORVU7Hr1G042650	Not found in existing gene models
HORVU7Hr1G042660	Not found in existing gene models
HORVU7Hr1G042680	HORVU7Hr1G042680.1
HORVU7Hr1G042770	Not found in existing gene models
HORVU7Hr1G042920	Not found in existing gene models
HORVU7Hr1G049450	HORVU7Hr1G049450.1	MLOC_59591.1 and MLOC_17238.1
HORVU7Hr1G050940	HORVU7Hr1G050940.2	MLOC_13932.1
HORVU7Hr1G055080	HORVU7Hr1G055080.2	MLOC_67296.1	HvNAC041	FR821751
HORVU7Hr1G060310	HORVU7Hr1G060310.1	AK360467 MLOC_39910	HvNAC002	AK249396
HORVU7Hr1G070780	HORVU7Hr1G070780.5	MLOC_50406.5	HvNAC007	AK249749
HORVU7Hr1G072670	HORVU7Hr1G072670.3	MLOC_68454.1	HvNAC015	FR821739
HORVU7Hr1G075550	HORVU7Hr1G075550.1	MLOC_66924.2	HvNAC033	AK248449
HORVU7Hr1G076250	HORVU7Hr1G076250.1	MLOC_37364.1	HvNAC031/HSINAC	AY672069
HORVU7Hr1G077920	HORVU7Hr1G077920.2	MLOC_19933.1	HvNAC038	BY847894
HORVU7Hr1G079500	HORVU7Hr1G079500.1	MLOC_17128.1
HORVU7Hr1G082420	HORVU7Hr1G082420.2	MLOC_65286.1
HORVU7Hr1G088320	HORVU7Hr1G088320.5	MLOC_72553.1
HORVU7Hr1G106480	HORVU7Hr1G106480.1	MLOC_53744.1
HORVU7Hr1G106660	HORVU7Hr1G106660.9	AK363094 MLOC_25708	HvNAC022	AK365398
HORVU7Hr1G122680	HORVU7Hr1G122680.1	MLOC_56943.2	HvNAC018	FR821741
Non-gene annotated regions
chr2H_247237941-247248979
chr2H_599636412-599648371
chr2H_600222792-600233858
chr2H_600581569-600592635
chr3H_32263588-32284473
chr3H_595067512-595078531
chr4H_407214369-407225325
chr7H_116262403-116273794
chr7H_116423016-116434407
chr7H_116507977-116519368
chr7H_32743302-32754378
chr7H_32768543-32780041
chrUn_188223505-188234571
