# Supplementary material for: Genome wide characterization of barley NAC transcription factors enables the identification of grain-specific transcription factors exclusive for the Poaceae family of monocotyledonous plants
Source: PLoS One. 2018 Dec 28;13(12):e0209769. doi: 10.1371/journal.pone.0209769 (PMC6310276; doi:10.1371/journal.pone.0209769)
Supplement: S2 Table — (XLSX) [file pone.0209769.s010.xlsx]

## Sheet: Arabidopsis
Table S 2 Listing of corresponding gene IDs for the sequences used in the phylogenetic tree in Figure 2.
Short name	Gene ID
ANAC001	AT1G01010.1
ANAC002	AT1G01720.1
AT1G02210.1	AT1G02210.1
ANAC003	AT1G02220.1
ANAC004	AT1G02230.1
ANAC005	AT1G02250.1
ANAC006	AT1G03490.1
ANAC007	AT1G12260.1
AT1G19040.1	AT1G19040.1
ANAC008	AT1G25580.1
ANAC009	AT1G26870.1
ANAC010	AT1G28470.1
ANAC011	AT1G32510.1
ANAC012	AT1G32770.1
ANAC013	AT1G32870.1
ANAC014	AT1G33060.2
ANAC015	AT1G33280.1
ANAC016	AT1G34180.2
ANAC017	AT1G34190.1
ANAC018	AT1G52880.1
ANAC019	AT1G52890.1
ANAC020	AT1G54330.1
ANAC021/ANAC022	AT1G56010.2
AT1G60240.1	AT1G60240.1
ANAC023	AT1G60280.1
AT1G60300.1	AT1G60300.1
AT1G60340.1	AT1G60340.1
ANAC024	AT1G60350.1
AT1G60380.1	AT1G60380.1
ANAC025	AT1G61110.1
ANAC026	AT1G62700.1
AT1G64100.2	AT1G64100.2
ANAC027	AT1G64105.1
ANAC028	AT1G65910.1
ANAC029	AT1G69490.1
ANAC030	AT1G71930.1
ANAC031	AT1G76420.1
ANAC032	AT1G77450.1
ANAC033	AT1G79580.1
ANAC034/ANAC035	AT2G02450.2
ANAC036	AT2G17040.1
ANAC037	AT2G18060.1
ANAC038/ANAC039	AT2G24430.1
ANAC040	AT2G27300.1
ANAC041	AT2G33480.1
ANAC042	AT2G43000.1
ANAC043	AT2G46770.1
ANAC044	AT3G01600.1
ANAC045	AT3G03200.1
ANAC046	AT3G04060.1
ANAC047	AT3G04070.1
AT3G04410.1	AT3G04410.1
ANAC048	AT3G04420.1
ANAC049	AT3G04430.1
ANAC050	AT3G10480.3
ANAC051/ANAC052	AT3G10490.2
ANAC053	AT3G10500.1
AT3G12910.1	AT3G12910.1
AT3G12977.1	AT3G12977.1
ANAC054	AT3G15170.1
ANAC055	AT3G15500.1
ANAC056	AT3G15510.1
ANAC057	AT3G17730.1
ANAC058	AT3G18400.1
ANAC059	AT3G29035.1
ANAC060	AT3G44290.1
ANAC061	AT3G44350.2
ANAC062	AT3G49530.1
ANAC063	AT3G55210.1
AT3G56520.1	AT3G56520.1
ANAC064	AT3G56530.1
ANAC065	AT3G56560.1
ANAC066	AT3G61910.1
ANAC067	AT4G01520.1
ANAC068	AT4G01540.1
ANAC069	AT4G01550.1
ANAC070	AT4G10350.1
ANAC071	AT4G17980.1
ANAC072	AT4G27410.3
ANAC073	AT4G28500.1
ANAC074	AT4G28530.1
ANAC075	AT4G29230.1
NTL9/CBNAC	AT4G35580.2
ANAC076	AT4G36160.1
ANAC077	AT5G04400.1
ANAC078	AT5G04410.1
ANAC079/ANAC080	AT5G07680.1
ANAC081	AT5G08790.1
ANAC082	AT5G09330.1
ANAC083	AT5G13180.1
ANAC084	AT5G14000.1
ANAC085	AT5G14490.1
ANAC086	AT5G17260.1
ANAC087	AT5G18270.1
ANAC088	AT5G18300.1
ANAC089	AT5G22290.1
ANAC090	AT5G22380.1
ANAC091	AT5G24590.2
ANAC092	AT5G39610.1
ANAC093	AT5G39690.1
ANAC094	AT5G39820.1
ANAC095	AT5G41090.1
ANAC096	AT5G46590.1
ANAC097	AT5G50820.1
ANAC098	AT5G53950.1
ANAC099	AT5G56620.1
ANAC100	AT5G61430.1
ANAC101	AT5G62380.1
ANAC102	AT5G63790.1
ANAC103	AT5G64060.1
ANAC104	AT5G64530.1
ANAC105	AT5G66300.1

## Sheet: Brachypodium
Short name	Gene ID
BdNAC002	Bradi1g01650.1
Bradi1g01683.1	Bradi1g01683.1
Bradi1g01695.1	Bradi1g01695.1
Bradi1g01801.1	Bradi1g01801.1
Bradi1g01807.1	Bradi1g01807.1
Bradi1g03146.1	Bradi1g03146.1
Bradi1g03245.1	Bradi1g03245.1
BdNAC003	Bradi1g04150.1
Bradi1g04229.1	Bradi1g04229.1
BdNAC004	Bradi1g06970.1
BdNAC005	Bradi1g14467.1
BdNAC006	Bradi1g17440.1
BdNAC007	Bradi1g17480.1
Bradi1g20063.2	Bradi1g20063.2
Bradi1g20801.1	Bradi1g20801.1
Bradi1g20805.1	Bradi1g20805.1
BdNAC008	Bradi1g24390.1
BdNAC009	Bradi1g29857.1
BdNAC010	Bradi1g32660.1
BdNAC011	Bradi1g36200.1
Bradi1g37898.1	Bradi1g37898.1
BdNAC013	Bradi1g38730.2
Bradi1g41712.2	Bradi1g41712.2
BdNAC014	Bradi1g43840.1
BdNAC015	Bradi1g48580.1
BdNAC016	Bradi1g50057.1
BdNAC017	Bradi1g52187.2
BdNAC018	Bradi1g52480.2
BdNAC019	Bradi1g53770.1
BdNAC020	Bradi1g58057.1
BdNAC021	Bradi1g58520.1
Bradi1g61525.1	Bradi1g61525.1
BdNAC022	Bradi1g63600.1
BdNAC023	Bradi1g63630.1
BdNAC024	Bradi1g69617.2
BdNAC025	Bradi1g76207.2
Bradi1g76732.2	Bradi1g76732.2
BdNAC027	Bradi1g77217.1
Bradi2g03448.1	Bradi2g03448.1
BdNAC028	Bradi2g03467.1
BdNAC029	Bradi2g05700.3
Bradi2g08366.1	Bradi2g08366.1
BdNAC030	Bradi2g09530.1
BdNAC031	Bradi2g20590.1
BdNAC032	Bradi2g23967.1
BdNAC033	Bradi2g24790.1
BdNAC034	Bradi2g24987.1
BdNAC035	Bradi2g25150.1
BdNAC036	Bradi2g28020.1
Bradi2g33307.2	Bradi2g33307.2
Bradi2g40026.1	Bradi2g40026.1
BdNAC038	Bradi2g46020.1
BdNAC039	Bradi2g46197.2
Bradi2g46427.1	Bradi2g46427.1
BdNAC040	Bradi2g46430.1
Bradi2g46483.1	Bradi2g46483.1
BdNAC041	Bradi2g46980.1
BdNAC042	Bradi2g53260.1
BdNAC043	Bradi2g55780.1
BdNAC044	Bradi2g57100.1
Bradi2g57297.1¶	Bradi2g57297.1
BdNAC046	Bradi2g60620.1
BdNAC047	Bradi3g09520.1
Bradi3g10414.1	Bradi3g10414.1
BdNAC048	Bradi3g10540.2
BdNAC049	Bradi3g12470.1
BdNAC050	Bradi3g13117.1
BdNAC051	Bradi3g13630.1
BdNAC052	Bradi3g13727.1
BdNAC053	Bradi3g16480.1
BdNAC054	Bradi3g17287.1
Bradi3g26665.1	Bradi3g26665.1
BdNAC055	Bradi3g33320.1
BdNAC056	Bradi3g33680.1
BdNAC057	Bradi3g33957.2
BdNAC058	Bradi3g36670.3
BdNAC059	Bradi3g37067.1
Bradi3g40085.1	Bradi3g40085.1
BdNAC060	Bradi3g41470.1
BdNAC061	Bradi3g46900.4
BdNAC062	Bradi3g47627.1
BdNAC063	Bradi3g50067.1
BdNAC064	Bradi3g54817.1
BdNAC065	Bradi3g56080.1
BdNAC066	Bradi3g59380.1
Bradi3g59866.1	Bradi3g59866.1
BdNAC067	Bradi4g02060.1
BdNAC068	Bradi4g03620.1
BdNAC069	Bradi4g07527.1
Bradi4g12065.1	Bradi4g12065.1
BdNAC070	Bradi4g13560.1
Bradi4g13562.1	Bradi4g13562.1
Bradi4g13586.1	Bradi4g13570.1
Bradi4g22195.1	Bradi4g22195.1
Bradi4g22216.2	Bradi4g22216.2
BdNAC072	Bradi4g22680.1
Bradi4g22681.1	Bradi4g22681.1
BdNAC073	Bradi4g23640.1
BdNAC074	Bradi4g24060.1
BdNAC075	Bradi4g24100.1
Bradi4g26275.1	Bradi4g26275.1
BdNAC077	Bradi4g26600.1
Bradi4g26605.1	Bradi4g26605.1
BdNAC078	Bradi4g30177.1
BdNAC079	Bradi4g34022.2
BdNAC080	Bradi4g34157.1
BdNAC081	Bradi4g34800.1
Bradi4g37318.1	Bradi4g37318.1
BdNAC082	Bradi4g37327.1
BdNAC083	Bradi4g40880.2
BdNAC084	Bradi4g41200.1
BdNAC085	Bradi4g42180.1
BdNAC086	Bradi4g43010.1
BdNAC087	Bradi4g43020.1
BdNAC088	Bradi4g43330.1
Bradi4g43346.1	Bradi4g43346.1
Bradi4g43995.1	Bradi4g43995.1
BdNAC089	Bradi4g44000.1
BdNAC090	Bradi5g10640.1
BdNAC091	Bradi5g11247.1
BdNAC092	Bradi5g12407.4
BdNAC093	Bradi5g13300.1
BdNAC094	Bradi5g13450.1
Bradi5g13816.1	Bradi5g13816.1
Bradi5g14736.1	Bradi5g14736.1
BdNAC095	Bradi5g14740.1
BdNAC096	Bradi5g14950.1
Bradi5g14952.1	Bradi5g14952.1
BdNAC098	Bradi5g15587.1
BdNAC099	Bradi5g16917.1
Bradi5g18044.2	Bradi5g18044.2
BdNAC100	Bradi5g21010.1
Bradi5g21983.1	Bradi5g21983.1
BdNAC101	Bradi5g27467.2

## Sheet: Rice
Short name	Gene ID
AK069733	AK069733
AK072275	AK072275
AK287632	AK287632
AK288271	AK288271
ONAC001	LOC_Os09g33490.1	Os09g0509100
ONAC003	LOC_Os01g09550.1	Os01g0191300
ONAC005	LOC_Os08g42400.1	Os08g0535800
ONAC006	LOC_Os03g42630.1	Os03g0624600
ONAC007	LOC_Os06g04090.1	Os06g0131700
ONAC008	LOC_Os04g43560.1	Os04g0515900
ONAC010	LOC_Os07g37920.1	Os07g0566500
ONAC011	LOC_Os06g46270.1	Os06g0675600
ONAC012	LOC_Os05g37080.1	Os05g0442700
ONAC013	LOC_Os02g15340.1	Os02g0252200
ONAC015	LOC_Os07g48550.1	Os07g0684800
ONAC016	LOC_Os01g01430.1	Os01g0104200
ONAC017	LOC_Os11g05614.1	Os11g0154500
ONAC018	LOC_Os10g38834.1	Os10g0532000
ONAC019	LOC_Os06g01230.1	Os06g0101800
ONAC020	LOC_Os01g01470.1	Os01g0104500
ONAC021	LOC_Os09g12380.1	Os09g0295000
ONAC022	LOC_Os03g04070.1	Os03g0133000
ONAC023	LOC_Os02g12310.1	Os02g0214500
ONAC024	LOC_Os05g34310.1	Os05g0415400
ONAC025	LOC_Os11g31330.1	Os11g0512000
ONAC026	LOC_Os01g29840.1	Os01g0393100
ONAC028	LOC_Os02g34970.1	Os02g0555300
ONAC029	LOC_Os08g02300.1	Os08g0115800
ONAC031	LOC_Os08g01330.1	Os08g0103900
ONAC032	LOC_Os02g56600.1	Os02g0810900
ONAC033	LOC_Os01g28050.1	Os01g0378400
ONAC034	LOC_Os01g48446.1	Os01g0675800
ONAC035	LOC_Os01g59640.1	Os01g0811500
ONAC036	LOC_Os05g35170.1	Os05g0426200
ONAC037	LOC_Os08g06140.1	Os08g0157900
ONAC038	LOC_Os01g71790.1	Os01g0946200
ONAC039	LOC_Os03g21030.1	Os03g0327100
ONAC040	LOC_Os08g44820.1	Os08g0562200
ONAC041	LOC_Os01g70110.1	Os01g0925400
ONAC042	LOC_Os09g32040.1	Os09g0493700
ONAC043	LOC_Os02g06950.1	Os02g0165400
ONAC044	LOC_Os02g18460.1	Os02g0285900
ONAC045	LOC_Os11g03370.1	Os11g0127600
ONAC046	LOC_Os02g18470.1	Os02g0286000
ONAC049	LOC_Os08g02160.1
ONAC050	LOC_Os02g38130.1	Os02g0594800
ONAC051	LOC_Os02g41450.1	Os02g0623300
ONAC052	LOC_Os02g42970.1	Os02g0643600
ONAC053	LOC_Os02g51120
ONAC054	LOC_Os03g02800.1	Os03g0119966
ONAC055	LOC_Os03g01870.1	Os03g0109000
ONAC056	LOC_Os03g03540.1
ONAC057	LOC_Os03g12120.1	Os03g0221300
ONAC058	LOC_Os03g21060.1	Os03g0327800
ONAC059	LOC_Os01g64310.1	Os01g0862800
ONAC060	LOC_Os12g41680.1	Os12g0610600
ONAC061	LOC_Os10g21560.1	Os10g0359500
ONAC062	LOC_Os05g48850.1	Os05g0563000
ONAC063	LOC_Os08g33910.1	Os08g0436700
ONAC064	LOC_Os03g39050.1	Os03g0587700
ONAC065	LOC_Os07g27330.1	Os07g0456900
ONAC066	LOC_Os03g56580.1	Os03g0777000
ONAC069	LOC_Os03g39100.1	Os03g0588000
ONAC070	LOC_Os02g57650.1	Os02g0822400
ONAC071	LOC_Os03g59730.1	Os03g0811850
ONAC072	LOC_Os09g32260.2	Os09g0497900
ONAC073	LOC_Os01g48130.2	Os01g0672100
ONAC075	LOC_Os01g66490.1	Os01g0888300
ONAC076	LOC_Os03g61249.1
ONAC077	LOC_Os03g61319.1
ONAC078	LOC_Os03g62470.1
ONAC079	LOC_Os04g35660.1	Os04g0437000
ONAC080	LOC_Os04g39960.1	Os04g0475400
ONAC083	LOC_Os04g52810.1	Os04g0619000
ONAC084	LOC_Os04g59470.1	Os04g0691300
ONAC085	LOC_Os05g10620.1	Os05g0194500
ONAC086	LOC_Os05g25960.1	Os05g0325300
ONAC087	LOC_Os05g34600.1	Os05g0418800
ONAC089	LOC_Os05g43960.1	Os05g0515800
ONAC090	LOC_Os06g01480.1	Os06g0104200
ONAC091	LOC_Os06g15690.1
ONAC092	LOC_Os06g23650.1	Os06g0344900
ONAC094	LOC_Os06g36480.1	Os06g0560300
ONAC095	LOC_Os06g51070.1	Os06g0726300
ONAC096	LOC_Os07g04560.1	Os07g0138200
ONAC097	LOC_Os07g09740.1	Os07g0195600
ONAC098	LOC_Os07g09830.1	Os07g0196500
ONAC099	LOC_Os07g09860.1	Os07g0196800
ONAC100	LOC_Os07g13920.1	Os07g0242800
ONAC101	LOC_Os07g17180.1	Os07g0272700
ONAC102	LOC_Os07g27340.1	Os07g0457100
ONAC103	LOC_Os07g48450.1	Os07g0683200
ONAC104	LOC_Os08g10080.1	Os08g0200600
ONAC105	LOC_Os08g23880.1	Os08g0327800
ONAC106	LOC_Os08g33670.1	Os08g0433500
ONAC107	LOC_Os08g40030.1	Os08g0511200
ONAC108	LOC_Os09g24560.1	Os09g0411900
ONAC109	LOC_Os09g38000.1	Os09g0552800
ONAC110	LOC_Os09g38010.2	Os09g0552900
ONAC111	LOC_Os10g09820.1	Os10g0177000
ONAC112	LOC_Os10g25620.1	Os10g0395650
ONAC114	LOC_Os10g25640.1	Os10g0396050
ONAC115	LOC_Os10g26240.1	Os10g0401550
ONAC117	LOC_Os10g26270.1	Os10g0402100
ONAC118	LOC_Os10g27360.1	Os10g0413700
ONAC119	LOC_Os10g27390.1	Os10g0414000
ONAC120	LOC_Os10g33760.1	Os10g0477600
ONAC121	LOC_Os10g42130.1	Os10g0571600
ONAC122	LOC_Os11g03300.1	Os11g0126900
ONAC123	LOC_Os11g03310.1	Os11g0127000
ONAC124	LOC_Os11g04470.1	Os11g0140500
ONAC125	LOC_Os11g04960.1	Os11g0146900
ONAC126	LOC_Os11g07700.1	Os11g0179300
ONAC127	LOC_Os11g31340.1	Os11g0512100
ONAC128	LOC_Os11g31360.1	Os11g0512200
ONAC129	LOC_Os11g31380.1	Os11g0512600
ONAC130	LOC_Os11g45950.1	Os11g0686700
ONAC131	LOC_Os12g03040.1	Os12g0123700
ONAC132	LOC_Os12g03050.1	Os12g0123800
ONAC133	LOC_Os12g04230.1	Os12g0137000
ONAC134	LOC_Os12g05990.1	Os12g0156100
ONAC135	LOC_Os12g07790.1	Os12g0177550
ONAC136	LOC_Os12g22630.1	Os12g0415000
ONAC137	LOC_Os12g22940.1	Os12g0418300
ONAC138	LOC_Os12g23090.1	Os12g0419600
ONAC139	LOC_Os12g29330.1	Os12g0477400
ONAC140	LOC_Os12g43530.1	Os12g0630800
ONAC141	LOC_Os01g47670.1	Os01g0667000
ONAC142	LOC_Os03g61650.1	Os03g0832000
ONAC143	LOC_Os04g42940.1	Os04g0508400
ONAC148	LOC_Os07g31410.1
ONAC149	LOC_Os10g27380.1	Os10g0413900
ONAC150	LOC_Os11g04360.1	Os11g0139066
OsNAC1	LOC_Os02g36880.2	Os02g0579000
OsNAC2	LOC_Os04g38720.1	Os04g0460600
OsNAC3	LOC_Os07g12340.1	Os07g0225300
OsNAC4	LOC_Os01g60020.1	Os01g0816100
OsNAC5	LOC_Os11g08210.1	Os11g0184900
OsNAC6	LOC_Os01g66120.1	Os01g0884300
OsNAC7	LOC_Os06g33940.1	Os06g0530400
OsNAC8	LOC_Os01g15640.1	Os01g0261200
SNAC1	LOC_Os03g60080.1	Os03g0815100
