# Supplementary material for: Genome wide characterization of barley NAC transcription factors enables the identification of grain-specific transcription factors exclusive for the Poaceae family of monocotyledonous plants
Source: PLoS One. 2018 Dec 28;13(12):e0209769. doi: 10.1371/journal.pone.0209769 (PMC6310276; doi:10.1371/journal.pone.0209769)
Supplement: S3 Table — (XLSX) [file pone.0209769.s011.xlsx]

## Sheet: d-9 subfamily
Table S 3 Listing of corresponding gene IDs for the sequences used in the phylogenetic tree in Figure 4.
Label in the tree	Gene ID	Species
Aco001674.1	Aco001674.1	Ananas comosus
Aco012600.1	Aco012600.1	Ananas comosus
Aco018659.1	Aco018659.1	Ananas comosus
Aco023290.1	Aco023290.1	Ananas comosus
ANAC046	ANAC046	Arabidopsis thaliana
ANAC087	ANAC087	Arabidopsis thaliana
BdNAC006	BdNAC006	Brachypodium distachyon
BdNAC023	BdNAC023	Brachypodium distachyon
Bradi1g20801.1	Bradi1g20801.1	Brachypodium distachyon
Bradi1g20805.1	Bradi1g20805.1	Brachypodium distachyon
Bradi2g03448.1	Bradi2g03448.1	Brachypodium distachyon
Bradi4g43995.1	Bradi4g43995.1	Brachypodium distachyon
Bradi5g13816.1	Bradi5g13816.1	Brachypodium distachyon
GRMZM2G018436_P01	GRMZM2G018436_P01	Zea Mays
GRMZM2G031001_P01	GRMZM2G031001_P01	Zea Mays
GRMZM2G062650_P01	GRMZM2G062650_P01	Zea Mays
GRMZM2G154182_P01	GRMZM2G154182_P01	Zea Mays
GRMZM2G159500_P02	GRMZM2G159500_P02	Zea Mays
GRMZM2G181605_P01	GRMZM2G181605_P01	Zea Mays
GRMZM6G257110_P01	GRMZM6G257110_P01	Zea Mays
GSMUA_Achr10P05070_001	GSMUA_Achr10P05070_001	Musa acuminata
GSMUA_Achr3P09520_001	GSMUA_Achr3P09520_001	Musa acuminata
GSMUA_Achr3P18020_001	GSMUA_Achr3P18020_001	Musa acuminata
GSMUA_Achr5P07600_001	GSMUA_Achr5P07600_001	Musa acuminata
GSMUA_Achr6P08600_001	GSMUA_Achr6P08600_001	Musa acuminata
GSMUA_Achr6P32290_001	GSMUA_Achr6P32290_001	Musa acuminata
GSMUA_Achr7P18330_001	GSMUA_Achr7P18330_001	Musa acuminata
GSMUA_Achr8P21470_001	GSMUA_Achr8P21470_001	Musa acuminata
GSMUA_Achr9P04960_001	GSMUA_Achr9P04960_001
GSMUA_Achr9P16920_001	GSMUA_Achr9P16920_001	Musa acuminata
HORVU2Hr1G017350.1	HORVU2Hr1G017350.1	Hordeum vulgare
HORVU2Hr1G017360.1	HORVU2Hr1G017360.1	Hordeum vulgare
HORVU2Hr1G017370.1	HORVU2Hr1G017370.1	Hordeum vulgare
HORVU2Hr1G017380.1	HORVU2Hr1G017380.1	Hordeum vulgare
HORVU2Hr1G017400.3	HORVU2Hr1G017400.3	Hordeum vulgare
HORVU3Hr1G014090.1	HORVU3Hr1G014090.1	Hordeum vulgare
HORVU3Hr1G014100.2	HORVU3Hr1G014100.2	Hordeum vulgare
HORVU4Hr1G051360.3	HORVU4Hr1G051360.3	Hordeum vulgare
HORVU4Hr1G089450.1	HORVU4Hr1G089450.1	Hordeum vulgare
HORVU5Hr1G045640.4	HORVU5Hr1G045640.4	Hordeum vulgare
HORVU6Hr1G016980.1	HORVU6Hr1G016980.1	Hordeum vulgare
HORVU7Hr1G031260.1	HORVU7Hr1G031260.1	Hordeum vulgare
HORVU7Hr1G039700.1	HORVU7Hr1G039700.1	Hordeum vulgare
HORVU7Hr1G122680.1	HORVU7Hr1G122680.1	Hordeum vulgare
AK288271	AK288271	Oryza sativa
ONAC015	ONAC015	Oryza sativa
ONAC020	ONAC020	Oryza sativa
ONAC026	ONAC026	Oryza sativa
ONAC039	ONAC039	Oryza sativa
ONAC045	ONAC045	Oryza sativa
ONAC132	ONAC132	Oryza sativa
Pavir_2KG294400.1.p	Pavir_2KG294400.1.p	Panicum virgatum
Pavir_2KG584100.1.p	Pavir_2KG584100.1.p	Panicum virgatum
Pavir_2NG104300.1.p	Pavir_2NG104300.1.p	Panicum virgatum
Pavir_2NG633100.1.p	Pavir_2NG633100.1.p	Panicum virgatum
Pavir_3KG002000.1.p	Pavir_3KG002000.1.p	Panicum virgatum
Pavir_5KG148700.1.p	Pavir_5KG148700.1.p	Panicum virgatum
Pavir_5KG160700.1.p	Pavir_5KG160700.1.p	Panicum virgatum
Pavir_5NG143300.1.p	Pavir_5NG143300.1.p	Panicum virgatum
Pavir_5NG152300.1.p	Pavir_5NG152300.1.p	Panicum virgatum
Pavir_5NG162200.1.p	Pavir_5NG162200.1.p	Panicum virgatum
Pavir_8NG018400.1.p	Pavir_8NG018400.1.p	Panicum virgatum
Pavir_9KG091800.1.p	Pavir_9KG091800.1.p	Panicum virgatum
Pavir_9NG600800.1.p	Pavir_9NG600800.1.p	Panicum virgatum
Sc0Loc00174757.1	Sc0Loc00174757.1	Secale cereale
Sc2Loc00196760.1	Sc2Loc00196760.1	Secale cereale
Sc2Loc01112064.3	Sc2Loc01112064.3	Secale cereale
Sc3Loc00752287.1	Sc3Loc00752287.1	Secale cereale
Sc3Loc00968230.3	Sc3Loc00968230.3	Secale cereale
Sc3Loc01611953.1	Sc3Loc01611953.1	Secale cereale
Sc4Loc00223841.2	Sc4Loc00223841.2	Secale cereale
Sc4Loc00417513.2	Sc4Loc00417513.2	Secale cereale
Sc4Loc01468678.1	Sc4Loc01468678.1	Secale cereale
Sc5Loc00143677.1	Sc5Loc00143677.1	Secale cereale
Sc6Loc01920602.2	Sc6Loc01920602.2	Secale cereale
Sc6Loc02090305.1	Sc6Loc02090305.1	Secale cereale
Seita_2G185700.1.p	Seita_2G185700.1.p	Setaria italica
Seita_2G436400.1.p	Seita_2G436400.1.p	Setaria italica
Seita_5G070900.1.p	Seita_5G070900.1.p	Setaria italica
Seita_5G072800.1.p	Seita_5G072800.1.p	Setaria italica
Seita_7G306500.1.p	Seita_7G306500.1.p	Setaria italica
Seita_8G008000.1.p	Seita_8G008000.1.p	Setaria italica
Seita_9G417900.1.p	Seita_9G417900.1.p	Setaria italica
Sobic.001G386000.1.p	Sobic.001G386000.1.p	Sorghum bicolor
Sobic.002G192600.1.p	Sobic.002G192600.1.p	Sorghum bicolor
Sobic.002G421400.1.p	Sobic.002G421400.1.p	Sorghum bicolor
Sobic.003G105600.1.p	Sobic.003G105600.1.p	Sorghum bicolor
Sobic.005G018700.1.p	Sobic.005G018700.1.p	Sorghum bicolor
Sobic.005G188000.1.p	Sobic.005G188000.1.p	Sorghum bicolor
Sobic.009G086800.1.p	Sobic.009G086800.1.p	Sorghum bicolor
Ta_2AS_112119_AA0330900	TRIAE_CS42_2AS_TGACv1_000112119_AA0330900	Triticum aestivum
Ta_2AS_113123_AA0351630	TRIAE_CS42_2AS_TGACv1_000113123_AA0351630	Triticum aestivum
Ta_2AS_113796_AA0360690	TRIAE_CS42_2AS_TGACv1_000113796_AA0360690	Triticum aestivum
Ta_2AS_113960_AA0362760	TRIAE_CS42_2AS_TGACv1_000113960_AA0362760	Triticum aestivum
Ta_2BS_147330_AA0481860	TRIAE_CS42_2BS_TGACv1_000147330_AA0481860	Triticum aestivum
Ta_2BS_148552_AA0493700	TRIAE_CS42_2BS_TGACv1_000148552_AA0493700	Triticum aestivum
Ta_2DS_177136_AA0566130	TRIAE_CS42_2DS_TGACv1_000177136_AA0566130	Triticum aestivum
Ta_2DS_177136_AA0566150	TRIAE_CS42_2DS_TGACv1_000177136_AA0566150	Triticum aestivum
Ta_2DS_177294_AA0572540	TRIAE_CS42_2DS_TGACv1_000177294_AA0572540	Triticum aestivum
Ta_3AS_210879_AA0680650	TRIAE_CS42_3AS_TGACv1_000210879_AA0680650	Triticum aestivum
Ta_3B_220886_AA0722540	TRIAE_CS42_3B_TGACv1_000220886_AA0722540	Triticum aestivum
Ta_3B_220886_AA0722550	TRIAE_CS42_3B_TGACv1_000220886_AA0722550	Triticum aestivum
Ta_3DS_273115_AA0928510	TRIAE_CS42_3DS_TGACv1_000273115_AA0928510	Triticum aestivum
Ta_4AS_306855_AA1014220	TRIAE_CS42_4AS_TGACv1_000306855_AA1014220	Triticum aestivum
Ta_4BL_322713_AA1072770	TRIAE_CS42_4BL_TGACv1_000322713_AA1072770	Triticum aestivum
Ta_4DL_342407_AA1112880	TRIAE_CS42_4DL_TGACv1_000342407_AA1112880	Triticum aestivum
Ta_5AL_374001_AA1187350	TRIAE_CS42_5AL_TGACv1_000374001_AA1187350	Triticum aestivum
Ta_5AL_377157_AA1244560	TRIAE_CS42_5AL_TGACv1_000377157_AA1244560	Triticum aestivum
Ta_5BL_405569_AA1330600	TRIAE_CS42_5BL_TGACv1_000405569_AA1330600	Triticum aestivum
Ta_5DL_436785_AA1463190	TRIAE_CS42_5DL_TGACv1_000436785_AA1463190	Triticum aestivum
Ta_7AL_556203_AA1758120	TRIAE_CS42_7AL_TGACv1_000556203_AA1758120	Triticum aestivum
Ta_7AL_556203_AA1758130	TRIAE_CS42_7AL_TGACv1_000556203_AA1758130	Triticum aestivum
Ta_7AS_570609_AA1838180	TRIAE_CS42_7AS_TGACv1_000570609_AA1838180	Triticum aestivum
Ta_7AS_571374_AA1847200	TRIAE_CS42_7AS_TGACv1_000571374_AA1847200	Triticum aestivum
Ta_7BL_578094_AA1889360	TRIAE_CS42_7BL_TGACv1_000578094_AA1889360	Triticum aestivum
Ta_7BS_591807_AA1921930	TRIAE_CS42_7BS_TGACv1_000591807_AA1921930	Triticum aestivum
Ta_7BS_592641_AA1942120	TRIAE_CS42_7BS_TGACv1_000592641_AA1942120	Triticum aestivum
Ta_7BS_593125_AA1948430	TRIAE_CS42_7BS_TGACv1_000593125_AA1948430	Triticum aestivum
Ta_7DL_602807_AA1969110	TRIAE_CS42_7DL_TGACv1_000602807_AA1969110	Triticum aestivum
Ta_7DL_602807_AA1969140	TRIAE_CS42_7DL_TGACv1_000602807_AA1969140	Triticum aestivum
Ta_7DS_623144_AA2049980	TRIAE_CS42_7DS_TGACv1_000623144_AA2049980	Triticum aestivum
Ta_7DS_623146_AA2050060	TRIAE_CS42_7DS_TGACv1_000623146_AA2050060	Triticum aestivum
Ta_7DS_623437_AA2053190	TRIAE_CS42_7DS_TGACv1_000623437_AA2053190	Triticum aestivum
Ta_U_641082_AA2084530	TRIAE_CS42_U_TGACv1_000641082_AA2084530	Triticum aestivum
Ta_U_641123_AA2086190	TRIAE_CS42_U_TGACv1_000641123_AA2086190	Triticum aestivum
XP_010921291.1	XP_010921291.1	Elaeis guineensis
XP_010921292.1	XP_010921292.1	Elaeis guineensis
XP_010922873.1	XP_010922873.1	Elaeis guineensis
XP_010931444.1	XP_010931444.1	Elaeis guineensis
XP_010938118.1	XP_010938118.1	Elaeis guineensis
Zpz_sc00004.1.g01210.1.sm.mkhc	Zpz_sc00004.1.g01210.1.sm.mkhc	Zoysia pacifica
Zpz_sc00026.1.g00080.1.sm.mkhc	Zpz_sc00026.1.g00080.1.sm.mkhc	Zoysia pacifica
Zpz_sc00760.1.g00090.1.sm.mk	Zpz_sc00760.1.g00090.1.sm.mk	Zoysia pacifica
Zpz_sc01003.1.g00260.1.am.mk	Zpz_sc01003.1.g00260.1.am.mk	Zoysia pacifica
Zpz_sc01263.1.g00170.1.am.mk	Zpz_sc01263.1.g00170.1.am.mk	Zoysia pacifica
Zpz_sc01458.1.g00060.1.am.mk	Zpz_sc01458.1.g00060.1.am.mk	Zoysia pacifica
Zpz_sc01864.1.g00020.1.am.mk	Zpz_sc01864.1.g00020.1.am.mk	Zoysia pacifica
Zpz_sc03117.1.g00050.1.sm.mkhc	Zpz_sc03117.1.g00050.1.sm.mkhc	Zoysia pacifica
Zpz_sc03145.1.g00060.1.am.mk	Zpz_sc03145.1.g00060.1.am.mk	Zoysia pacifica
Zpz_sc03371.1.g00030.1.sm.mkhc	Zpz_sc03371.1.g00030.1.sm.mkhc	Zoysia pacifica
Zpz_sc03671.1.g00030.1.am.mk	Zpz_sc03671.1.g00030.1.am.mk	Zoysia pacifica
