# Supplementary material for: Genome wide characterization of barley NAC transcription factors enables the identification of grain-specific transcription factors exclusive for the Poaceae family of monocotyledonous plants
Source: PLoS One. 2018 Dec 28;13(12):e0209769. doi: 10.1371/journal.pone.0209769 (PMC6310276; doi:10.1371/journal.pone.0209769)
Supplement: S4 Table — (XLSX) [file pone.0209769.s012.xlsx]

## Sheet: Identical motif
Supplementary Table S4 Number of motifs known to be involved in seed development in Grain-HvNAC, senescence-associated HvNAC, and four house-keeping gene promoters. P-BOX2, RYREPEAT, EBOXBNAPA, DPBFCORE, AACA motif 2, MYB1AT and MYBCORE elements (marked in yellow) were conserved and showed similar patterns across all six Grain-HvNAC promoters. Their nucleotide position in the promoters are shown …
	Grain-HvNAC promoters							Senescence-associated HvNAC promoters								House-keeping gene promoters
	>HORVU4Hr1G089450	>HORVU3Hr1G014090	>HORVU7Hr1G039700|	>HORVU3Hr1G014100	>HORVU7Hr1G031260|	>HORVU7Hr1G122680	Mean	>HORVU5Hr1G045640	>HORVU2Hr1G017400	>HORVU2Hr1G017380	>HORVU5Hr1G074810	>HORVU4Hr1G051360	>HORVU2Hr1G080460	>HORVU7Hr1G082420	Mean	>HORVU7Hr1G074690 (GADPH)	>HORVU3Hr1G079700 (ADP)	>HORVU1Hr1G081280 (Tubulin)	>HORVU1Hr1G002840 (Actin)	Mean
RYREPEAT (CATGCA)	1	3	5	4	3	4	3.33333	4	0	0	6	2	0	1	1.85714	5	3	0	1	2.25
NAPINMOTIFBN (ATGTGTA)	0	0	0	0	1	1	0.333333	1	0	0	1	1	0	0	0.428571	0	0	1	0	0.25
EBOXBNNAPA (CCAAT )	1	2	2	1	4	4	2.33333	0	2	2	3	1	2	1	1.57143	1	3	3	0	1.75
SEF4MOTIFGM7S (RTTTTTR)	1	3	0	1	2	1	1.33333	1	1	3	0	0	1	1	1	3	2	2	0	1.75
DPBFCOREDCDC3 (ACACNNG)	2	2	3	2	2	2	2.16667	1	2	0	1	4	2	0	1.42857	1	2	1	0	1
MYBCORE (CNGTTR)	1	8	4	4	3	3	3.83333	2	3	4	2	0	1	0	1.71429	0	0	1	4	1.25
P-BOX1 (TGCAAAG)	0	0	1	1	1	0	0.5	0	0	0	0	1	0	0	0.142857	0	0	0	0	0
P-BOX2 (TGTAAAG)	1	1	1	1	1	1	1	0	0	0	0	0	0	0	0	0	1	0	0	0.25
P-BOX3 (TGHAAARK)	1	0	1	2	0	0	0.666667	1	0	1	2	1	3	0	1.14286	0	2	2	0	1
G-BOX motif 2 (ACGTG)	1	2	0	2	0	2	1.16667	0	5	2	3	1	1	3	2.14286	3	3	2	0	2
AACA motif 1 (AACAAAC)	1	1	1	0	1	1	0.833333	0	0	0	0	1	1	0	0.285714	0	0	0	1	0.25
AACA motif 2 (AAACAAA)	2	3	1	1	2	1	1.66667	0	0	0	0	1	1	0	0.285714	2	1	2	1	1.5
MYB1AT (WAACCA)	2	2	5	1	1	1	2	0	2	2	0	0	4	1	1.28571	3	0	0	1	1
GATA BOX2 (GGATA)	3	1	3	3	2	6	3	3	1	2	4	1	1	1	1.85714	1	2	1	0	1
E-BOX (CANNTG)	7	7	10	12	6	4	7.66667	4	6	4	4	3	4	4	4.14286	3	1	2	1	1.75
CIACADIANLELHC (CAANNNNATC)	0	2	0	1	0	0	0.5	1	0	0	0	0	0	0	0.142857	0	1	0	0	0.25
A-BOX (CCGTCC)	0	1	0	0	1	1	0.5	0	1	0	0	1	0	0	0.285714	2	0	0	1	0.75
	24	38	37	36	30	32	32.8***	18	23	20	26	18	21	12	19.7143	24	21	17	10	18
Enrichment analysis of total number of seed development motifs (t-test):							***Signicantly different from both the senescence-associated HvNAC promoters and the group of four unrelated house-keeping gene promoters (P<0.005)
Grain-HvNAC vs. sen.ass. HvNAC promoters:		P=0.0005
Grain-HvNAC vs. house-keeping gene promoters:		P=0.00342
Sen.ass. HvNAC vs. house-keeping gene promoters:		P=0.5996
Supplementary Table S5 Number of motifs known to be involved in seed development in maize, rice and wheat Grain-NAC promoters. Similar to barley Grain-NAC promoters, P-BOX2, RYEREPEAT, EBOXBNAPA, DPBFCORE, AACA motif 2, MYB1AT and MYBCORE elements (marked in yellow) were conserved and showed similar patterns across all wheat, rice and maize Grain-NAC promoters. Their nucleotide position in the pr…
	Maize		Rice		Wheat
	GRMZM2G154182	GRMZM2G062650	ONAC20	ONAC26	TRIAECS42 7DS TGACv1 623144 AA2049980	TRIAECS42 3DS TGACv1 273115 AA0928510	TRIAECS42 7DS TGACv1 623437 AA2053190	TRIAECS42 7DS TGACv1 623146 AA2050060	TRIAECS42 3AS TGACv1 210879 AA0680650	TRIAECS42 7DL TGACv1 602807 AA1969110	Mean
RYREPEAT (CATGCA)	4	7	1	3	0	2	5	1	3	4	3
NAPINMOTIFBN (ATGTGTA)	0	0	0	1	0	0	0	0	0	0	0.1
EBOXBNNAPA (CCAAT)	1	2	1	0	4	1	2	1	1	1	1.4
SEF4MOTIFGM7S (RTTTTTR)	1	0	1	2	3	1	1	0	2	1	1.2
DPBFCOREDCDC3 (ACACNNG)	1	3	6	6	2	1	3	2	2	4	3
MYBCORE (CNGTTR)	2	3	1	2	3	2	1	6	5	4	2.9
P-BOX1 (TGCAAAG)	0	0	1	1	0	1	1	1	0	0	0.5
P-BOX2 (TGTAAAG)	0	0	0	0	1	1	1	2	1	1	0.7
P-BOX3 (TGHAAARK)	0	1	0	0	2	0	1	4	0	0	0.8
G-BOX motif 2 (ACGTG)	0	1	1	4	0	4	1	0	1	1	1.3
AACA motif 1 (AACAAAC)	0	0	1	1	0	0	0	1	0	1	0.4
AACA motif 2 (AAACAAA)	0	0	1	2	2	0	1	0	2	2	1
MYB1AT (WAACCA)	1	2	0	0	1	3	3	2	2	3	1.7
GATA BOX2 (GGATA)	2	0	3	2	2	1	3	2	2	6	2.3
E-BOX (CANNTG)	8	5	6	7	6	6	7	13	9	7	7.4
CIACADIANLELHC (CAANNNNATC)	0	1	1	0	1	0	3	1	0	1	0.8
A-BOX (CCGTCC)	0	0	0	0	0	0	0	0	0	0	0
	20	25	24	31	27	23	33	36	30	36	28.5
