# Supplementary material for: Genome wide characterization of barley NAC transcription factors enables the identification of grain-specific transcription factors exclusive for the Poaceae family of monocotyledonous plants
Source: PLoS One. 2018 Dec 28;13(12):e0209769. doi: 10.1371/journal.pone.0209769 (PMC6310276; doi:10.1371/journal.pone.0209769)
Supplement: S5 Table — (XLSX) [file pone.0209769.s013.xlsx]

## Sheet: Sheet1
Supplementary Table S 5 Number of identical motifs known to be involved in seed development of maize, rice and wheat grain-NAC promoters. Those seven motifs overrepresented in Grain-NAC promoters in barley (compare Supplementary Table S 4), are marked yellow in wheat, rice and maize Grain-NAC promoters. Their respective nucleotide position are shown in Figure 5.
	Maize		Rice		Wheat
	GRMZM2G154182	GRMZM2G062650	ONAC20	ONAC26	TRIAECS42 7DS TGACv1 623144 AA2049980	TRIAECS42 3DS TGACv1 273115 AA0928510	TRIAECS42 7DS TGACv1 623437 AA2053190	TRIAECS42 7DS TGACv1 623146 AA2050060	TRIAECS42 3AS TGACv1 210879 AA0680650	TRIAECS42 7DL TGACv1 602807 AA1969110	TOTAL
RYREPEAT (CATGCA)	4	7	1	3	0	2	5	1	3	4	30
NAPINMOTIFBN (ATGTGTA)	0	0	0	1	0	0	0	0	0	0	1
EBOXBNNAPA (CCAAT)	1	2	1	0	4	1	2	1	1	1	14
SEF4MOTIFGM7S (RTTTTTR)	1	0	1	2	3	1	1	0	2	1	12
DPBFCOREDCDC3 (ACACNNG)	1	3	6	6	2	1	3	2	2	4	30
MYBCORE (CNGTTR)	2	3	1	2	3	2	1	6	5	4	29
P-BOX1 (TGCAAAG)	0	0	1	1	0	1	1	1	0	0	5
P-BOX2 (TGTAAAG)	0	0	0	0	1	1	1	2	1	1	7
P-BOX3 (TGHAAARK)	0	1	0	0	2	0	1	4	0	0	8
G-BOX motif 2 (ACGTG)	0	1	1	4	0	4	1	0	1	1	13
AACA motif 1 (AACAAAC)	0	0	1	1	0	0	0	1	0	1	4
AACA motif 2 (AAACAAA)	0	0	1	2	2	0	1	0	2	2	10
MYB1AT (WAACCA)	1	2	0	0	1	3	3	2	2	3	17
GATA BOX2 (GGATA)	2	0	3	2	2	1	3	2	2	6	23
E-BOX (CANNTG)	8	5	6	7	6	6	7	13	9	7	74
CIACADIANLELHC (CAANNNNATC)	0	1	1	0	1	0	3	1	0	1	8
A-BOX (CCGTCC)	0	0	0	0	0	0	0	0	0	0	0
	20	25	24	31	27	23	33	36	30	36	285
