# Supplementary material for: Genome wide characterization of barley NAC transcription factors enables the identification of grain-specific transcription factors exclusive for the Poaceae family of monocotyledonous plants
Source: PLoS One. 2018 Dec 28;13(12):e0209769. doi: 10.1371/journal.pone.0209769 (PMC6310276; doi:10.1371/journal.pone.0209769)
Supplement: S6 Table — (XLSX) [file pone.0209769.s014.xlsx]

## Sheet: Summary
Table S 6 Number of DLN and LVFY motifs identified in NAC TFs.
	Total	DLN	LVFY
All (subfamily NAC-a - NAC-h)	2856	530 (19 %)	1390 (49 %)
NAC-d-9-subfamily	141	102 (72 %)	135 (96 %)

## Sheet: NACs with DLN motif (NAC-d-9)
Name	Start position (aa)	End position (aa)	Match	Length of Match (aa)	Accuracy (%)
Aco001674.1	37	39	DLN	3	100
Aco012600.1	37	39	DLN	3	100
Aco018659.1	37	39	DLN	3	100
Aco023290.1	37	39	DLN	3	100
ANAC046	37	39	DLN	3	100
ANAC087	37	39	DLN	3	100
BdNAC023	37	39	DLN	3	100
GRMZM2G018436_P01	37	39	DLN	3	100
GRMZM2G031001_P01	37	39	DLN	3	100
GRMZM2G062650_P01	37	39	DLN	3	100
GRMZM2G154182_P01	37	39	DLN	3	100
GRMZM2G159500_P02	37	39	DLN	3	100
GRMZM2G181605_P01	37	39	DLN	3	100
GRMZM6G257110_P01	37	39	DLN	3	100
GSMUA_Achr10P05070_001	37	39	DLN	3	100
GSMUA_Achr3P09520_001	37	39	DLN	3	100
GSMUA_Achr3P18020_001	37	39	DLN	3	100
GSMUA_Achr5P07600_001	37	39	DLN	3	100
GSMUA_Achr6P08600_001	37	39	DLN	3	100
GSMUA_Achr6P32290_001	37	39	DLN	3	100
GSMUA_Achr7P18330_001	37	39	DLN	3	100
GSMUA_Achr8P21470_001	37	39	DLN	3	100
GSMUA_Achr9P04960_001	39	41	DLN	3	100
GSMUA_Achr9P16920_001	37	39	DLN	3	100
HORVU2Hr1G017350.1	37	39	DLN	3	100
HORVU2Hr1G017360.1	37	39	DLN	3	100
HORVU2Hr1G017370.1	37	39	DLN	3	100
HORVU2Hr1G017400.3	37	39	DLN	3	100
HORVU3Hr1G014100.2	37	39	DLN	3	100
HORVU4Hr1G051360.3	37	39	DLN	3	100
HORVU5Hr1G045640.4	37	39	DLN	3	100
HORVU7Hr1G031260.1	37	39	DLN	3	100
HORVU7Hr1G039700.1	37	39	DLN	3	100
AK288271	37	39	DLN	3	100
ONAC020	38	40	DLN	3	100
ONAC026	38	40	DLN	3	100
ONAC039	37	39	DLN	3	100
ONAC045	37	39	DLN	3	100
ONAC132	37	39	DLN	3	100
Pavir_2KG294400.1.p	37	39	DLN	3	100
Pavir_2KG584100.1.p	37	39	DLN	3	100
Pavir_2NG104300.1.p	37	39	DLN	3	100
Pavir_2NG633100.1.p	37	39	DLN	3	100
Pavir_3KG002000.1.p	37	39	DLN	3	100
Pavir_5NG152300.1.p	37	39	DLN	3	100
Pavir_8NG018400.1.p	37	39	DLN	3	100
Pavir_9KG091800.1.p	37	39	DLN	3	100
Pavir_9NG600800.1.p	37	39	DLN	3	100
Sc0Loc00174757.1	37	39	DLN	3	100
Sc2Loc00196760.1	37	39	DLN	3	100
Sc2Loc01112064.3	37	39	DLN	3	100
Sc3Loc00752287.1	37	39	DLN	3	100
Sc3Loc00968230.3	37	39	DLN	3	100
Sc3Loc01611953.1	37	39	DLN	3	100
Sc4Loc00223841.2	37	39	DLN	3	100
Sc4Loc00417513.2	37	39	DLN	3	100
Sc4Loc01468678.1	37	39	DLN	3	100
Sc5Loc00143677.1	37	39	DLN	3	100
Seita_2G436400.1.p	37	39	DLN	3	100
Seita_5G072800.1.p	37	39	DLN	3	100
Seita_7G306500.1.p	37	39	DLN	3	100
Seita_8G008000.1.p	37	39	DLN	3	100
Seita_9G417900.1.p	37	39	DLN	3	100
Sobic.001G386000.1.p	37	39	DLN	3	100
Sobic.002G192600.1.p	37	39	DLN	3	100
Sobic.002G421400.1.p	37	39	DLN	3	100
Sobic.005G018700.1.p	37	39	DLN	3	100
Sobic.009G086800.1.p	36	38	DLN	3	100
Ta_2AS_113123_AA0351630	37	39	DLN	3	100
Ta_2AS_113796_AA0360690	37	39	DLN	3	100
Ta_2AS_113960_AA0362760	37	39	DLN	3	100
Ta_2BS_147330_AA0481860	37	39	DLN	3	100
Ta_2BS_148552_AA0493700	26	28	DLN	3	100
Ta_2DS_177136_AA0566130	37	39	DLN	3	100
Ta_2DS_177294_AA0572540	37	39	DLN	3	100
Ta_3AS_210879_AA0680650	37	39	DLN	3	100
Ta_3B_220886_AA0722550	37	39	DLN	3	100
Ta_3DS_273115_AA0928510	37	39	DLN	3	100
Ta_4AS_306855_AA1014220	37	39	DLN	3	100
Ta_4BL_322713_AA1072770	37	39	DLN	3	100
Ta_4DL_342407_AA1112880	37	39	DLN	3	100
Ta_5AL_374001_AA1187350	37	39	DLN	3	100
Ta_5AL_377157_AA1244560	37	39	DLN	3	100
Ta_5BL_405569_AA1330600	37	39	DLN	3	100
Ta_5DL_436785_AA1463190	37	39	DLN	3	100
Ta_7AS_570609_AA1838180	37	39	DLN	3	100
Ta_7AS_571374_AA1847200	37	39	DLN	3	100
Ta_7BS_591807_AA1921930	37	39	DLN	3	100
Ta_7BS_592641_AA1942120	37	39	DLN	3	100
Ta_7BS_593125_AA1948430	37	39	DLN	3	100
Ta_7DS_623144_AA2049980	37	39	DLN	3	100
Ta_7DS_623146_AA2050060	37	39	DLN	3	100
Ta_7DS_623437_AA2053190	37	39	DLN	3	100
Ta_U_641082_AA2084530	37	39	DLN	3	100
XP_010921291.1	37	39	DLN	3	100
XP_010921292.1	37	39	DLN	3	100
XP_010922873.1	37	39	DLN	3	100
XP_010931444.1	37	39	DLN	3	100
XP_010938118.1	37	39	DLN	3	100
Zpz_sc00004.1.g01210.1.sm.mkhc	37	39	DLN	3	100
Zpz_sc00026.1.g00080.1.sm.mkhc	37	39	DLN	3	100
Zpz_sc01458.1.g00060.1.am.mk	37	39	DLN	3	100

## Sheet: NACs with LVFY motif (NAC-d-9)
Name	Start position (aa)	End position (aa)	Match	Length of Match (aa)	Accuracy (%)
Aco001674.1	104	107	LVFY	4	100
Aco012600.1	105	108	LVFY	4	100
Aco018659.1	86	89	LVFY	4	100
Aco023290.1	105	108	LVFY	4	100
ANAC046	105	108	LVFY	4	100
ANAC087	105	108	LVFY	4	100
BdNAC006	108	111	LVFY	4	100
BdNAC023	105	108	LVFY	4	100
Bradi1g20805.1	108	111	LVFY	4	100
Bradi2g03448.1	109	112	LVFY	4	100
Bradi4g43995.1	106	109	LVFY	4	100
GRMZM2G018436_P01	113	116	LVFY	4	100
GRMZM2G031001_P01	105	108	LVFY	4	100
GRMZM2G062650_P01	109	112	LVFY	4	100
GRMZM2G154182_P01	108	111	LVFY	4	100
GRMZM2G159500_P02	105	108	LVFY	4	100
GRMZM2G181605_P01	110	113	LVFY	4	100
GRMZM6G257110_P01	118	121	LVFY	4	100
GSMUA_Achr10P05070_001	105	108	LVFY	4	100
GSMUA_Achr3P09520_001	105	108	LVFY	4	100
GSMUA_Achr3P18020_001	105	108	LVFY	4	100
GSMUA_Achr5P07600_001	105	108	LVFY	4	100
GSMUA_Achr6P08600_001	105	108	LVFY	4	100
GSMUA_Achr6P32290_001	105	108	LVFY	4	100
GSMUA_Achr7P18330_001	105	108	LVFY	4	100
GSMUA_Achr8P21470_001	105	108	LVFY	4	100
GSMUA_Achr9P04960_001	99	102	LVFY	4	100
GSMUA_Achr9P16920_001	105	108	LVFY	4	100
HORVU2Hr1G017350.1	137	140	LVFY	4	100
HORVU2Hr1G017360.1	137	140	LVFY	4	100
HORVU2Hr1G017370.1	104	107	LVFY	4	100
HORVU2Hr1G017380.1	108	111	LVFY	4	100
HORVU2Hr1G017400.3	133	136	LVFY	4	100
HORVU3Hr1G014090.1	107	110	LVFY	4	100
HORVU3Hr1G014100.2	106	109	LVFY	4	100
HORVU4Hr1G051360.3	105	108	LVFY	4	100
HORVU4Hr1G089450.1	106	109	LVFY	4	100
HORVU5Hr1G045640.4	106	109	LVFY	4	100
HORVU6Hr1G016980.1	108	111	LVFY	4	100
HORVU7Hr1G031260.1	106	109	LVFY	4	100
HORVU7Hr1G039700.1	106	109	LVFY	4	100
HORVU7Hr1G122680.1	105	108	LVFY	4	100
AK288271	112	115	LVFY	4	100
ONAC015	105	108	LVFY	4	100
ONAC020	107	110	LVFY	4	100
ONAC026	107	110	LVFY	4	100
ONAC039	105	108	LVFY	4	100
ONAC045	118	121	LVFY	4	100
ONAC132	120	123	LVFY	4	100
Pavir_2KG294400.1.p	110	113	LVFY	4	100
Pavir_2KG584100.1.p	107	110	LVFY	4	100
Pavir_2NG104300.1.p	110	113	LVFY	4	100
Pavir_3KG002000.1.p	111	114	LVFY	4	100
Pavir_5KG148700.1.p	110	113	LVFY	4	100
Pavir_5KG160700.1.p	130	133	LVFY	4	100
Pavir_5NG152300.1.p	108	111	LVFY	4	100
Pavir_5NG162200.1.p	110	113	LVFY	4	100
Pavir_8NG018400.1.p	111	114	LVFY	4	100
Pavir_9KG091800.1.p	105	108	LVFY	4	100
Pavir_9NG600800.1.p	105	108	LVFY	4	100
Sc0Loc00174757.1	106	109	LVFY	4	100
Sc2Loc00196760.1	108	111	LVFY	4	100
Sc2Loc01112064.3	108	111	LVFY	4	100
Sc3Loc00752287.1	107	110	LVFY	4	100
Sc3Loc00968230.3	107	110	LVFY	4	100
Sc3Loc01611953.1	105	108	LVFY	4	100
Sc4Loc00223841.2	106	109	LVFY	4	100
Sc4Loc00417513.2	106	109	LVFY	4	100
Sc4Loc01468678.1	106	109	LVFY	4	100
Sc5Loc00143677.1	106	109	LVFY	4	100
Sc6Loc01920602.2	105	108	LVFY	4	100
Sc6Loc02090305.1	105	108	LVFY	4	100
Seita_2G185700.1.p	111	114	LVFY	4	100
Seita_2G436400.1.p	104	107	LVFY	4	100
Seita_5G070900.1.p	106	109	LVFY	4	100
Seita_5G072800.1.p	110	113	LVFY	4	100
Seita_7G306500.1.p	111	114	LVFY	4	100
Seita_8G008000.1.p	111	114	LVFY	4	100
Seita_9G417900.1.p	105	108	LVFY	4	100
Sobic.001G386000.1.p	105	108	LVFY	4	100
Sobic.002G192600.1.p	108	111	LVFY	4	100
Sobic.002G421400.1.p	105	108	LVFY	4	100
Sobic.003G105600.1.p	108	111	LVFY	4	100
Sobic.005G018700.1.p	106	109	LVFY	4	100
Sobic.005G188000.1.p	108	111	LVFY	4	100
Sobic.009G086800.1.p	109	112	LVFY	4	100
Ta_2AS_112119_AA0330900	110	113	LVFY	4	100
Ta_2AS_113123_AA0351630	108	111	LVFY	4	100
Ta_2AS_113796_AA0360690	108	111	LVFY	4	100
Ta_2AS_113960_AA0362760	108	111	LVFY	4	100
Ta_2BS_147330_AA0481860	108	111	LVFY	4	100
Ta_2BS_148552_AA0493700	97	100	LVFY	4	100
Ta_2DS_177136_AA0566130	96	99	LVFY	4	100
Ta_2DS_177136_AA0566150	110	113	LVFY	4	100
Ta_2DS_177294_AA0572540	108	111	LVFY	4	100
Ta_3AS_210879_AA0680650	107	110	LVFY	4	100
Ta_3B_220886_AA0722540	62	65	LVFY	4	100
Ta_3B_220886_AA0722550	106	109	LVFY	4	100
Ta_3DS_273115_AA0928510	106	109	LVFY	4	100
Ta_4AS_306855_AA1014220	105	108	LVFY	4	100
Ta_4BL_322713_AA1072770	105	108	LVFY	4	100
Ta_4DL_342407_AA1112880	105	108	LVFY	4	100
Ta_5AL_374001_AA1187350	106	109	LVFY	4	100
Ta_5AL_377157_AA1244560	105	108	LVFY	4	100
Ta_5BL_405569_AA1330600	106	109	LVFY	4	100
Ta_5DL_436785_AA1463190	106	109	LVFY	4	100
Ta_7AL_556203_AA1758120	105	108	LVFY	4	100
Ta_7AL_556203_AA1758130	105	108	LVFY	4	100
Ta_7AS_570609_AA1838180	106	109	LVFY	4	100
Ta_7AS_571374_AA1847200	106	109	LVFY	4	100
Ta_7BL_578094_AA1889360	105	108	LVFY	4	100
Ta_7BS_591807_AA1921930	106	109	LVFY	4	100
Ta_7BS_592641_AA1942120	106	109	LVFY	4	100
Ta_7BS_593125_AA1948430	106	109	LVFY	4	100
Ta_7DL_602807_AA1969140	105	108	LVFY	4	100
Ta_7DS_623144_AA2049980	106	109	LVFY	4	100
Ta_7DS_623146_AA2050060	106	109	LVFY	4	100
Ta_7DS_623437_AA2053190	106	109	LVFY	4	100
Ta_U_641082_AA2084530	106	109	LVFY	4	100
Ta_U_641123_AA2086190	110	113	LVFY	4	100
XP_010921291.1	105	108	LVFY	4	100
XP_010921292.1	105	108	LVFY	4	100
XP_010922873.1	105	108	LVFY	4	100
XP_010931444.1	105	108	LVFY	4	100
XP_010938118.1	105	108	LVFY	4	100
Zpz_sc00004.1.g01210.1.sm.mkhc	104	107	LVFY	4	100
Zpz_sc00026.1.g00080.1.sm.mkhc	105	108	LVFY	4	100
Zpz_sc00760.1.g00090.1.sm.mk	108	111	LVFY	4	100
Zpz_sc01263.1.g00170.1.am.mk	108	111	LVFY	4	100
Zpz_sc01458.1.g00060.1.am.mk	105	108	LVFY	4	100
Zpz_sc01864.1.g00020.1.am.mk	70	73	LVFY	4	100
Zpz_sc03117.1.g00050.1.sm.mkhc	117	120	LVFY	4	100
Zpz_sc03145.1.g00060.1.am.mk	108	111	LVFY	4	100
Zpz_sc03371.1.g00030.1.sm.mkhc	112	115	LVFY	4	100
Zpz_sc03671.1.g00030.1.am.mk	108	111	LVFY	4	100

## Sheet: NACs with DLN motif (All)
Name	Start position (aa)	End position (aa)	Match	Length of Match (aa)	Accuracy (%)
NAM AK287632 Region 13..149	37	39	DLN	3	100
NAM AK288271 Region 16..147	35	37	DLN	3	100
NAM ONAC006 Region 7..130	35	37	DLN	3	100
NAM ONAC007 Region 13..139	35	37	DLN	3	100
NAM ONAC011 Region 16..152	48	50	DLN	3	100
NAM ONAC013 Region 12..141	35	37	DLN	3	100
NAM ONAC020 Region 16..142	36	38	DLN	3	100
NAM ONAC026 Region 16..142	36	38	DLN	3	100
NAM ONAC029 Region 13..139	35	37	DLN	3	100
NAM ONAC039 Region 23..147	35	37	DLN	3	100
NAM ONAC043 Region 8..144	48	50	DLN	3	100
NAM ONAC045 Region 21..158	35	37	DLN	3	100
NAM ONAC060 Region 16..142	38	40	DLN	3	100
NAM ONAC072 Region 23..151	35	37	DLN	3	100
NAM ONAC084 Region 10..143	34	36	DLN	3	100
NAM ONAC090 Region 19..152	27	29	DLN	3	100
NAM ONAC092 Region 25..150	35	37	DLN	3	100
NAM ONAC104 Region 13..157	43	45	DLN	3	100
NAM ONAC107 Region 27..155	36	38	DLN	3	100
NAM ONAC132 Region 21..160	35	37	DLN	3	100
NAM OsNAC1 Region 39..163	36	38	DLN	3	100
NAM OsNAC2 Region 14..137	35	37	DLN	3	100
NAM OsNAC7 Region 12..139	35	37	DLN	3	100
Nam HORVU2Hr1G017350.1 Nam 20..177	36	38	DLN	3	100
Nam HORVU2Hr1G017360.1 Nam 20..177	36	38	DLN	3	100
Nam HORVU2Hr1G017370.1 Nam 20..144	36	38	DLN	3	100
Nam HORVU2Hr1G017400.3 Nam 20..173	36	38	DLN	3	100
Nam HORVU2Hr1G077320.1 Nam 11..138	36	38	DLN	3	100
Nam HORVU2Hr1G080460.8 Nam 14..138	36	38	DLN	3	100
Nam HORVU2Hr1G103930.1 Nam 13..140	35	37	DLN	3	100
Nam HORVU3Hr1G014100.2 Nam 16..142	36	38	DLN	3	100
Nam HORVU4Hr1G012030.1 Nam 6..130	36	38	DLN	3	100
Nam HORVU4Hr1G051360.3 Nam 23..148	36	38	DLN	3	100
Nam HORVU5Hr1G011650.7 Nam 14..141	39	41	DLN	3	100
Nam HORVU5Hr1G045640.4 Nam 23..149	36	38	DLN	3	100
Nam HORVU5Hr1G074810.1 Nam 27..156	36	38	DLN	3	100
Nam HORVU7Hr1G000140.4 Nam 10..138	28	30	DLN	3	100
Nam HORVU7Hr1G012730.2 Nam 12..141	36	38	DLN	3	100
Nam HORVU7Hr1G012740.1 Nam 12..65	36	38	DLN	3	100
Nam HORVU7Hr1G012760.6 Nam 12..141	36	38	DLN	3	100
Nam HORVU7Hr1G012780.1 Nam 12..141	36	38	DLN	3	100
Nam HORVU7Hr1G031260.1 Nam 15..141	36	38	DLN	3	100
Nam HORVU7Hr1G039700.1 Nam 18..144	36	38	DLN	3	100
Nam HORVU7Hr1G050940.2 Nam 35..162	37	39	DLN	3	100
Nam HORVU7Hr1G072670.3 Nam 60..188	37	39	DLN	3	100
Nam HORVU7Hr1G075550.1 Nam 12..139	36	38	DLN	3	100
Nam HORVU7Hr1G079500.1 Nam 11..140	36	38	DLN	3	100
Nam HORVU7Hr1G082420.2 Nam 22..151	37	39	DLN	3	100
Nam HORVU7Hr1G106480.1 Nam 12..146	46	48	DLN	3	100
Nam HORVU7Hr1G106660.9 Nam 12..143	43	45	DLN	3	100
Nam chr3H_32263588-32284473_407 Nam 45..136	36	38	DLN	3	100
NAM ANAC012 Region 18..144	35	37	DLN	3	100
NAM ANAC015 Region 10..136	35	37	DLN	3	100
NAM ANAC021 /ANAC022 Region 21..145	36	38	DLN	3	100
NAM ANAC031 Region 24..149	35	37	DLN	3	100
NAM ANAC033 Region 19..146	35	37	DLN	3	100
NAM ANAC038/ANAC039 Region 18..143	35	37	DLN	3	100
NAM ANAC043 Region 18..144	35	37	DLN	3	100
NAM ANAC046 Region 22..146	35	37	DLN	3	100
NAM AT3G12977.1 Region 20..143	35	37	DLN	3	100
NAM ANAC054 Region 22..147	35	37	DLN	3	100
NAM ANAC058 Region 7..130	35	37	DLN	3	100
NAM ANAC059 Region 26..149	35	37	DLN	3	100
NAM ANAC066 Region 13..139	35	37	DLN	3	100
NAM ANAC070 Region 11..137	35	37	DLN	3	100
NAM ANAC079/ANAC080 Region 19..142	35	37	DLN	3	100
NAM ANAC087 Region 23..147	35	37	DLN	3	100
NAM ANAC092 Region 22..145	35	37	DLN	3	100
NAM ANAC098 Region 19..144	35	37	DLN	3	100
NAM ANAC100 Region 18..141	35	37	DLN	3	100
NAM BdNAC005 Region 7..130	35	37	DLN	3	100
NAM BdNAC010 Region 13..143	42	44	DLN	3	100
NAM BdNAC013 Region 12..140	35	37	DLN	3	100
NAM Bradi1g41712.2 Region 16..142	36	38	DLN	3	100
NAM BdNAC016 Region 13..144	35	37	DLN	3	100
NAM BdNAC017 Region 12..139	27	29	DLN	3	100
NAM BdNAC023 Region 23..147	35	37	DLN	3	100
NAM BdNAC047 Region 12..142	35	37	DLN	3	100
NAM BdNAC052 Region 13..139	35	37	DLN	3	100
NAM BdNAC054 Region 13..136	35	37	DLN	3	100
NAM Bradi3g40085.1 Region 39..172	42	44	DLN	3	100
NAM BdNAC061 Region 18..142	36	38	DLN	3	100
NAM BdNAC067 Region 15..141	38	40	DLN	3	100
NAM BdNAC080 Region 29..157	35	37	DLN	3	100
NAM BdNAC087 Region 11..141	5	7	DLN	3	100
NAM BdNAC091 Region 12..138	35	37	DLN	3	100
NAM BdNAC092 Region 13..137	35	37	DLN	3	100
NAM Bradi5g21983.1 Region 13..145	38	40	DLN	3	100
NAM_TRIAE_CS42_2AL_TGACv1_00093319_AA0277330	35	37	DLN	3	100
NAM_TRIAE_CS42_2AL_TGACv1_00094906_AA0304730	38	40	DLN	3	100
NAM_TRIAE_CS42_2AL_TGACv1_00095427_AA0310620	35	37	DLN	3	100
NAM_TRIAE_CS42_2AS_TGACv1_000113123_AA0351630	35	37	DLN	3	100
NAM_TRIAE_CS42_2AS_TGACv1_000113796_AA0360690	35	37	DLN	3	100
NAM_TRIAE_CS42_2AS_TGACv1_000113960_AA0362760	35	37	DLN	3	100
NAM_TRIAE_CS42_2BL_TGACv1_000129321_AA0378540	37	39	DLN	3	100
NAM_TRIAE_CS42_2BL_TGACv1_000130049_AA0402430	35	37	DLN	3	100
NAM_TRIAE_CS42_2BS_TGACv1_000147330_AA0481860	35	37	DLN	3	100
NAM_TRIAE_CS42_2BS_TGACv1_000148552_AA0493700	18	20	DLN	3	100
NAM_TRIAE_CS42_2DL_TGACv1_000158215_AA0512750	35	37	DLN	3	100
NAM_TRIAE_CS42_2DL_TGACv1_000158467_AA0519480	40	42	DLN	3	100
NAM_TRIAE_CS42_2DL_TGACv1_000159001_AA0530380	35	37	DLN	3	100
NAM_TRIAE_CS42_2DS_TGACv1_000177136_AA0566130	35	37	DLN	3	100
NAM_TRIAE_CS42_2DS_TGACv1_000177294_AA0572540	35	37	DLN	3	100
NAM_TRIAE_CS42_3AS_TGACv1_000210879_AA0680650	35	37	DLN	3	100
NAM_TRIAE_CS42_3B_TGACv1_000220886_AA0722540	35	37	DLN	3	100
NAM_TRIAE_CS42_3B_TGACv1_000220886_AA0722550	35	37	DLN	3	100
NAM_TRIAE_CS42_3DS_TGACv1_000273115_AA0928510	35	37	DLN	3	100
NAM_TRIAE_CS42_4AL_TGACv1_000288222_AA0941150	35	37	DLN	3	100
NAM_TRIAE_CS42_4AL_TGACv1_000288367_AA0946570	35	37	DLN	3	100
NAM_TRIAE_CS42_4AL_TGACv1_000288367_AA0946600	35	37	DLN	3	100
NAM_TRIAE_CS42_4AL_TGACv1_000288585_AA0953020	27	29	DLN	3	100
NAM_TRIAE_CS42_4AL_TGACv1_000289038_AA0963850	35	37	DLN	3	100
NAM_TRIAE_CS42_4AL_TGACv1_000289704_AA0975610	35	37	DLN	3	100
NAM_TRIAE_CS42_4AL_TGACv1_000289844_AA0977690	35	37	DLN	3	100
NAM_TRIAE_CS42_4AL_TGACv1_000289844_AA0977700	35	37	DLN	3	100
NAM_TRIAE_CS42_4AL_TGACv1_000290141_AA0982120	35	37	DLN	3	100
NAM_TRIAE_CS42_4AL_TGACv1_000292332_AA0998470	35	37	DLN	3	100
NAM_TRIAE_CS42_4AS_TGACv1_000306855_AA1014220	35	37	DLN	3	100
NAM_TRIAE_CS42_4BL_TGACv1_000322713_AA1072770	35	37	DLN	3	100
NAM_TRIAE_CS42_4BS_TGACv1_000327976_AA1080270	35	37	DLN	3	100
NAM_TRIAE_CS42_4DL_TGACv1_000342407_AA1112880	35	37	DLN	3	100
NAM_TRIAE_CS42_4DS_TGACv1_000361834_AA1173430	35	37	DLN	3	100
NAM_TRIAE_CS42_5AL_TGACv1_000374001_AA1187350	35	37	DLN	3	100
NAM_TRIAE_CS42_5AL_TGACv1_000377105_AA1244130	35	37	DLN	3	100
NAM_TRIAE_CS42_5AL_TGACv1_000377157_AA1244560	35	37	DLN	3	100
NAM_TRIAE_CS42_5AL_TGACv1_000377220_AA1245090	94	96	DLN	3	100
NAM_TRIAE_CS42_5BL_TGACv1_000405569_AA1330600	35	37	DLN	3	100
NAM_TRIAE_CS42_5BL_TGACv1_000407438_AA1356890	35	37	DLN	3	100
NAM_TRIAE_CS42_5BS_TGACv1_000423369_AA1375270	38	40	DLN	3	100
NAM_TRIAE_CS42_5DL_TGACv1_000436785_AA1463190	35	37	DLN	3	100
NAM_TRIAE_CS42_5DL_TGACv1_000437691_AA1467130	35	37	DLN	3	100
NAM_TRIAE_CS42_5DS_TGACv1_000457110_AA1482510	38	40	DLN	3	100
NAM_TRIAE_CS42_7AL_TGACv1_000556071_AA1754590	35	37	DLN	3	100
NAM_TRIAE_CS42_7AL_TGACv1_000556150_AA1757040	36	38	DLN	3	100
NAM_TRIAE_CS42_7AL_TGACv1_000556426_AA1762740	46	48	DLN	3	100
NAM_TRIAE_CS42_7AL_TGACv1_000558463_AA1793550	35	37	DLN	3	100
NAM_TRIAE_CS42_7AL_TGACv1_000558854_AA1796490	45	47	DLN	3	100
NAM_TRIAE_CS42_7AS_TGACv1_000569292_AA1812550	27	29	DLN	3	100
NAM_TRIAE_CS42_7AS_TGACv1_000569459_AA1816500	36	38	DLN	3	100
NAM_TRIAE_CS42_7AS_TGACv1_000570609_AA1838180	35	37	DLN	3	100
NAM_TRIAE_CS42_7AS_TGACv1_000570805_AA1841120	35	37	DLN	3	100
NAM_TRIAE_CS42_7AS_TGACv1_000571374_AA1847200	35	37	DLN	3	100
NAM_TRIAE_CS42_7BL_TGACv1_000577097_AA1865870	36	38	DLN	3	100
NAM_TRIAE_CS42_7BL_TGACv1_000577855_AA1884660	36	38	DLN	3	100
NAM_TRIAE_CS42_7BL_TGACv1_000579057_AA1903540	45	47	DLN	3	100
NAM_TRIAE_CS42_7BL_TGACv1_000579312_AA1906270	43	45	DLN	3	100
NAM_TRIAE_CS42_7BL_TGACv1_000580920_AA1915940	35	37	DLN	3	100
NAM_TRIAE_CS42_7BS_TGACv1_000591807_AA1921930	35	37	DLN	3	100
NAM_TRIAE_CS42_7BS_TGACv1_000592031_AA1928790	36	38	DLN	3	100
NAM_TRIAE_CS42_7BS_TGACv1_000592641_AA1942120	35	37	DLN	3	100
NAM_TRIAE_CS42_7BS_TGACv1_000593125_AA1948430	35	37	DLN	3	100
NAM_TRIAE_CS42_7DL_TGACv1_000603025_AA1974000	36	38	DLN	3	100
NAM_TRIAE_CS42_7DL_TGACv1_000603301_AA1980400	46	48	DLN	3	100
NAM_TRIAE_CS42_7DL_TGACv1_000603576_AA1985860	35	37	DLN	3	100
NAM_TRIAE_CS42_7DL_TGACv1_000604258_AA1995950	45	47	DLN	3	100
NAM_TRIAE_CS42_7DL_TGACv1_000604393_AA1997730	36	38	DLN	3	100
NAM_TRIAE_CS42_7DL_TGACv1_000604654_AA2000360	35	37	DLN	3	100
NAM_TRIAE_CS42_7DS_TGACv1_000621407_AA2014500	27	29	DLN	3	100
NAM_TRIAE_CS42_7DS_TGACv1_000621783_AA2026010	35	37	DLN	3	100
NAM_TRIAE_CS42_7DS_TGACv1_000622066_AA2032070	35	37	DLN	3	100
NAM_TRIAE_CS42_7DS_TGACv1_000622568_AA2041990	35	37	DLN	3	100
NAM_TRIAE_CS42_7DS_TGACv1_000622629_AA2042860	35	37	DLN	3	100
NAM_TRIAE_CS42_7DS_TGACv1_000623144_AA2049980	35	37	DLN	3	100
NAM_TRIAE_CS42_7DS_TGACv1_000623146_AA2050060	35	37	DLN	3	100
NAM_TRIAE_CS42_7DS_TGACv1_000623437_AA2053190	35	37	DLN	3	100
NAM_TRIAE_CS42_7DS_TGACv1_000624826_AA2063410	35	37	DLN	3	100
NAM_TRIAE_CS42_U_TGACv1_000641082_AA2084530	35	37	DLN	3	100
NAM_TRIAE_CS42_U_TGACv1_000644928_AA2142300	35	37	DLN	3	100
NAM_EMT01994	45	47	DLN	3	100
NAM_EMT03425	35	37	DLN	3	100
NAM_EMT08095	35	37	DLN	3	100
NAM_EMT08988	35	37	DLN	3	100
NAM_EMT11023	35	37	DLN	3	100
NAM_EMT11879	35	37	DLN	3	100
NAM_EMT12401	35	37	DLN	3	100
NAM_EMT13683	35	37	DLN	3	100
NAM_EMT14094	35	37	DLN	3	100
NAM_EMT14807	36	38	DLN	3	100
NAM_EMT20647	35	37	DLN	3	100
NAM_EMT21626	35	37	DLN	3	100
NAM_EMT22193	38	40	DLN	3	100
NAM_EMT23410	35	37	DLN	3	100
NAM_EMT24079	27	29	DLN	3	100
NAM_EMT24618	36	38	DLN	3	100
NAM_EMT25084	35	37	DLN	3	100
NAM_EMT25749	35	37	DLN	3	100
NAM_EMT27197	35	37	DLN	3	100
NAM_EMT28295	35	37	DLN	3	100
NAM_EMT29234	46	48	DLN	3	100
NAM_EMT30422	35	37	DLN	3	100
NAM_EMT32771	35	37	DLN	3	100
NAM_EMT32772	35	37	DLN	3	100
NAM_TRIDC2AG011890.2	35	37	DLN	3	100
NAM_TRIDC2AG011900.1	35	37	DLN	3	100
NAM_TRIDC2AG047550.2	35	37	DLN	3	100
NAM_TRIDC2AG065740.1	38	40	DLN	3	100
NAM_TRIDC2AG011960.2	35	37	DLN	3	100
NAM_TRIDC2AG045390.1	35	37	DLN	3	100
NAM_TRIDC2BG014700.3	35	37	DLN	3	100
NAM_TRIDC2BG014720.1	35	37	DLN	3	100
NAM_TRIDC2BG050060.3	35	37	DLN	3	100
NAM_TRIDC2BG070660.4	38	40	DLN	3	100
NAM_TRIDC2BG014750.2	35	37	DLN	3	100
NAM_TRIDC2BG047980.1	35	37	DLN	3	100
NAM_TRIDC3AG009300.1	35	37	DLN	3	100
NAM_TRIDC3BG013080.1	35	37	DLN	3	100
NAM_TRIDC3BG013090.1	35	37	DLN	3	100
NAM_TRIDC3BG013110.1	35	37	DLN	3	100
NAM_TRIDC4AG018100.3	35	37	DLN	3	100
NAM_TRIDC4AG038260.1	35	37	DLN	3	100
NAM_TRIDC4AG062440.4	35	37	DLN	3	100
NAM_TRIDC4AG062470.1	35	37	DLN	3	100
NAM_TRIDC4AG062370.3	35	37	DLN	3	100
NAM_TRIDC4AG072000.2	27	29	DLN	3	100
NAM_TRIDC4BG011130.1	35	37	DLN	3	100
NAM_TRIDC4BG031550.2	35	37	DLN	3	100
NAM_TRIDC5AG007610.6	38	40	DLN	3	100
NAM_TRIDC5AG024070.1	35	37	DLN	3	100
NAM_TRIDC5AG038530.1	35	37	DLN	3	100
NAM_TRIDC5AG041500.2	35	37	DLN	3	100
NAM_TRIDC5BG025260.2	35	37	DLN	3	100
NAM_TRIDC5BG040590.1	35	37	DLN	3	100
NAM_TRIDC5BG045360.2	35	37	DLN	3	100
NAM_TRIDC7AG023550.1	35	37	DLN	3	100
NAM_TRIDC7AG024270.1	35	37	DLN	3	100
NAM_TRIDC7AG042610.1	36	38	DLN	3	100
NAM_TRIDC7AG048760.3	35	37	DLN	3	100
NAM_TRIDC7AG064780.1	45	47	DLN	3	100
NAM_TRIDC7AG000780.3	27	29	DLN	3	100
NAM_TRIDC7AG007420.5	35	37	DLN	3	100
NAM_TRIDC7AG007450.8	35	37	DLN	3	100
NAM_TRIDC7AG018690.1	35	37	DLN	3	100
NAM_TRIDC7AG018700.1	35	37	DLN	3	100
NAM_TRIDC7AG044390.4	35	37	DLN	3	100
NAM_TRIDC7AG047140.2	36	38	DLN	3	100
NAM_TRIDC7AG064940.1	46	48	DLN	3	100
NAM_TRIDC7BG013970.1	35	37	DLN	3	100
NAM_TRIDC7BG014950.1	35	37	DLN	3	100
NAM_TRIDC7BG033770.1	36	38	DLN	3	100
NAM_TRIDC7BG040550.1	36	38	DLN	3	100
NAM_TRIDC7BG008180.1	35	37	DLN	3	100
NAM_TRIDC7BG022770.3	36	38	DLN	3	100
NAM_TRIDC7BG035620.3	35	37	DLN	3	100
NAM_TRIDC7BG038560.4	35	37	DLN	3	100
NAM_TRIDC7BG057590.1	45	47	DLN	3	100
NAM_TRIDC7BG058300.1	43	45	DLN	3	100
NAM_TRIDC0UG006710.1	35	37	DLN	3	100
NAM_EMS46240.1	35	37	DLN	3	100
NAM_EMS47288.1	35	37	DLN	3	100
NAM_EMS50402.1	75	77	DLN	3	100
NAM_EMS50460.1	35	37	DLN	3	100
NAM_EMS51280.1	35	37	DLN	3	100
NAM_EMS52427.1	45	47	DLN	3	100
NAM_EMS55200.1	35	37	DLN	3	100
NAM_EMS58308.1	35	37	DLN	3	100
NAM_EMS60278.1	38	40	DLN	3	100
NAM_EMS63115.1	35	37	DLN	3	100
NAM_EMS63374.1	36	38	DLN	3	100
NAM_EMS64846.1	2	4	DLN	3	100
NAM_EMS64938.1	38	40	DLN	3	100
NAM_EMS66030.1	27	29	DLN	3	100
NAM_EMS66868.1	35	37	DLN	3	100
NAM_EMS67313.1	35	37	DLN	3	100
NAM_EMS67314.1	35	37	DLN	3	100
NAM_Sc7Loc02010195.1	35	37	DLN	3	100
NAM_Sc2Loc01112064.3	35	37	DLN	3	100
NAM_Sc3Loc00752287.1	35	37	DLN	3	100
NAM_Sc4Loc01350531.6	35	37	DLN	3	100
NAM_Sc2Loc00196760.1	35	37	DLN	3	100
NAM_Sc2Loc01436115.1	35	37	DLN	3	100
NAM_Sc5Loc00355080.1	38	40	DLN	3	100
NAM_Sc7Loc01231388.4	35	37	DLN	3	100
NAM_Sc7Loc01453977.1	36	38	DLN	3	100
NAM_Sc0Loc00105769.4	35	37	DLN	3	100
NAM_Sc4Loc01343435.3	35	37	DLN	3	100
NAM_Sc3Loc00968230.3	35	37	DLN	3	100
NAM_Sc4Loc01468678.1	35	37	DLN	3	100
NAM_Sc5Loc00143677.1	35	37	DLN	3	100
NAM_Sc6Loc02128153.2	35	37	DLN	3	100
NAM_Sc0Loc00174757.1	35	37	DLN	3	100
NAM_Sc4Loc00417513.2	35	37	DLN	3	100
NAM_Sc5Loc01884108.4	35	37	DLN	3	100
NAM_Sc4Loc00181785.2	35	37	DLN	3	100
NAM_Sc7Loc01511102.5	36	38	DLN	3	100
NAM_Sc4Loc00220789.1	27	29	DLN	3	100
NAM_Sc2Loc00085302.5	35	37	DLN	3	100
NAM_Sc7Loc01512935.2	45	47	DLN	3	100
NAM_Sc4Loc00223841.2	35	37	DLN	3	100
NAM_Sc4Loc01467434.5	35	37	DLN	3	100
NAM_Sobic.001G163800.1.p	35	37	DLN	3	100
NAM_Sobic.001G386000.1.p	35	37	DLN	3	100
NAM_Sobic.002G192600.1.p	35	37	DLN	3	100
NAM_Sobic.002G253000.1.p	35	37	DLN	3	100
NAM_Sobic.002G421400.1.p	35	37	DLN	3	100
NAM_Sobic.003G101100.1.p	35	37	DLN	3	100
NAM_Sobic.004G112200.1.p	35	37	DLN	3	100
NAM_Sobic.004G191700.1.p	35	37	DLN	3	100
NAM_Sobic.005G018700.1.p	35	37	DLN	3	100
NAM_Sobic.005G095800.1.p	38	40	DLN	3	100
NAM_Sobic.006G092100.1.p	35	37	DLN	3	100
NAM_Sobic.006G107400.1.p	35	37	DLN	3	100
NAM_Sobic.006G218300.2.p	42	44	DLN	3	100
NAM_Sobic.007G018100.1.p	35	37	DLN	3	100
NAM_Sobic.007G071000.1.p	36	38	DLN	3	100
NAM_Sobic.007G209200.1.p	35	37	DLN	3	100
NAM_Sobic.008G071400.1.p	35	37	DLN	3	100
NAM_Sobic.008G164800.2.p	38	40	DLN	3	100
NAM_Sobic.009G086800.1.p	34	36	DLN	3	100
NAM_Sobic.010G002900.1.p	27	29	DLN	3	100
NAM_Sobic.010G022400.1.p	35	37	DLN	3	100
NAM_Sobic.010G155100.1.p	35	37	DLN	3	100
NAM_Sobic.010G227300.1.p	46	48	DLN	3	100
NAM_Seita_1G015000.1.p	35	37	DLN	3	100
NAM_Seita_1G209000.1.p	35	37	DLN	3	100
NAM_Seita_2G260000.1.p	35	37	DLN	3	100
NAM_Seita_2G436400.1.p	35	37	DLN	3	100
NAM_Seita_3G386200.1.p	38	40	DLN	3	100
NAM_Seita_4G003000.1.p	27	29	DLN	3	100
NAM_Seita_4G021700.1.p	35	37	DLN	3	100
NAM_Seita_4G157500.1.p	35	37	DLN	3	100
NAM_Seita_4G169200.1.p	35	37	DLN	3	100
NAM_Seita_4G263400.1.p	44	46	DLN	3	100
NAM_Seita_5G072800.1.p	35	37	DLN	3	100
NAM_Seita_6G032700.1.p	35	37	DLN	3	100
NAM_Seita_6G206400.1.p	35	37	DLN	3	100
NAM_Seita_7G110400.1.p	35	37	DLN	3	100
NAM_Seita_7G124900.1.p	35	37	DLN	3	100
NAM_Seita_7G240100.1.p	38	40	DLN	3	100
NAM_Seita_7G306500.1.p	35	37	DLN	3	100
NAM_Seita_8G008000.1.p	35	37	DLN	3	100
NAM_Seita_9G165600.1.p	35	37	DLN	3	100
NAM_Seita_9G417900.1.p	35	37	DLN	3	100
NAM_GRMZM2G008374 P02	35	37	DLN	3	100
NAM_GRMZM2G009892 P01	35	37	DLN	3	100
NAM_GRMZM2G018436 P01	35	37	DLN	3	100
NAM_GRMZM2G031001 P01	35	37	DLN	3	100
NAM_GRMZM2G041668 P01	27	29	DLN	3	100
NAM_GRMZM2G041746 P02	35	37	DLN	3	100
NAM_GRMZM2G062650 P01	35	37	DLN	3	100
NAM_GRMZM2G063522 P01	42	44	DLN	3	100
NAM_GRMZM2G069047 P01	35	37	DLN	3	100
NAM_GRMZM2G091490 P01	35	37	DLN	3	100
NAM_GRMZM2G092465 P01	35	37	DLN	3	100
NAM_GRMZM2G099144 P01	35	37	DLN	3	100
NAM_GRMZM2G104074 P01	35	37	DLN	3	100
NAM_GRMZM2G114850 P01	38	40	DLN	3	100
NAM_GRMZM2G139700 P01	36	38	DLN	3	100
NAM_GRMZM2G154182 P01	35	37	DLN	3	100
NAM_GRMZM2G155816 P01	35	37	DLN	3	100
NAM_GRMZM2G156977 P01	39	41	DLN	3	100
NAM_GRMZM2G159500 P02	35	37	DLN	3	100
NAM_GRMZM2G167018 P01	37	39	DLN	3	100
NAM_GRMZM2G171395 P01	35	37	DLN	3	100
NAM_GRMZM2G181605 P01	35	37	DLN	3	100
NAM_GRMZM2G386163 P01	35	37	DLN	3	100
NAM_GRMZM2G393433 P02	35	37	DLN	3	100
NAM_GRMZM2G430522 P01	35	37	DLN	3	100
NAM_GRMZM2G435824 P01	35	37	DLN	3	100
NAM_GRMZM2G440219 P01	27	29	DLN	3	100
NAM_GRMZM5G898290 P01	35	37	DLN	3	100
NAM_GRMZM6G257110 P01	35	37	DLN	3	100
NAM_Zpz_sc00004.1.g01210.1.sm.mkhc	35	37	DLN	3	100
NAM_Zpz_sc00020.1.g00070.1.am.mk	38	40	DLN	3	100
NAM_Zpz_sc00026.1.g00080.1.sm.mkhc	35	37	DLN	3	100
NAM_Zpz_sc00034.1.g00380.1.am.mk	35	37	DLN	3	100
NAM_Zpz_sc00137.1.g00210.1.sm.mkhc	35	37	DLN	3	100
NAM_Zpz_sc00160.1.g00260.1.am.mk	27	29	DLN	3	100
NAM_Zpz_sc00165.1.g00600.1.am.mk	35	37	DLN	3	100
NAM_Zpz_sc00196.1.g00070.1.am.mk	35	37	DLN	3	100
NAM_Zpz_sc00228.1.g00080.1.sm.mkhc	87	89	DLN	3	100
NAM_Zpz_sc00238.1.g00510.1.am.mkhc	42	44	DLN	3	100
NAM_Zpz_sc00381.1.g00410.1.am.mk	40	42	DLN	3	100
NAM_Zpz_sc00445.1.g00020.1.am.mk	35	37	DLN	3	100
NAM_Zpz_sc00563.1.g00340.1.am.mkhc	38	40	DLN	3	100
NAM_Zpz_sc00619.1.g00030.1.sm.mkhc	35	37	DLN	3	100
NAM_Zpz_sc00627.1.g00130.1.am.mk	39	41	DLN	3	100
NAM_Zpz_sc00652.1.g00150.1.sm.mkhc	35	37	DLN	3	100
NAM_Zpz_sc00690.1.g00140.1.am.mk	35	37	DLN	3	100
NAM_Zpz_sc00887.1.g00240.1.am.mk	35	37	DLN	3	100
NAM_Zpz_sc00916.1.g00150.1.am.mk	27	29	DLN	3	100
NAM_Zpz_sc01003.1.g00260.1.am.mk-2	35	37	DLN	3	100
NAM_Zpz_sc01178.1.g00070.1.sm.mkhc	42	44	DLN	3	100
NAM_Zpz_sc01205.1.g00190.1.am.mk	35	37	DLN	3	100
NAM_Zpz_sc01456.1.g00130.1.am.mk	35	37	DLN	3	100
NAM_Zpz_sc01458.1.g00060.1.am.mk	35	37	DLN	3	100
NAM_Zpz_sc01701.1.g00130.1.sm.mkhc	35	37	DLN	3	100
NAM_Zpz_sc01713.1.g00170.1.sm.mkhc	35	37	DLN	3	100
NAM_Zpz_sc01759.1.g00100.1.am.mk	35	37	DLN	3	100
NAM_Zpz_sc02131.1.g00040.1.am.mk	35	37	DLN	3	100
NAM_Zpz_sc02267.1.g00030.1.sm.mk	35	37	DLN	3	100
NAM_Zpz_sc02548.1.g00030.1.am.mk	40	42	DLN	3	100
NAM_Zpz_sc03185.1.g00060.1.sm.mk	35	37	DLN	3	100
NAM_Zpz_sc03270.1.g00050.1.am.mk	35	37	DLN	3	100
NAM_Zpz_sc03500.1.g00040.1.am.mk	83	85	DLN	3	100
NAM_Zpz_sc04297.1.g00020.1.am.mk	38	40	DLN	3	100
NAM_Zpz_sc04624.1.g00040.1.am.mk	35	37	DLN	3	100
NAM_Aco000364.1	27	29	DLN	3	100
NAM_Aco000364.1	35	37	DLN	3	100
NAM_Aco000744.1	35	37	DLN	3	100
NAM_Aco001674.1	35	37	DLN	3	100
NAM_Aco003302.1	43	45	DLN	3	100
NAM_Aco004364.1	35	37	DLN	3	100
NAM_Aco005059.1	46	48	DLN	3	100
NAM_Aco007448.1	42	44	DLN	3	100
NAM_Aco008000.1	35	37	DLN	3	100
NAM_Aco012211.1	35	37	DLN	3	100
NAM_Aco012600.1	35	37	DLN	3	100
NAM_Aco014680.1	35	37	DLN	3	100
NAM_Aco018659.1	35	37	DLN	3	100
NAM_Aco020033.1	35	37	DLN	3	100
NAM_Aco020094.1	35	37	DLN	3	100
NAM_Aco023290.1	35	37	DLN	3	100
NAM_Aco028749.1	35	37	DLN	3	100
NAM_GSMUA_Achr10P05070_001	35	37	DLN	3	100
NAM_GSMUA_Achr10P21750_001	35	37	DLN	3	100
NAM_GSMUA_Achr10P22350_001	35	37	DLN	3	100
NAM_GSMUA_Achr11P25720_001	40	42	DLN	3	100
NAM_GSMUA_Achr2P05640_001	35	37	DLN	3	100
NAM_GSMUA_Achr3P09520_001	35	37	DLN	3	100
NAM_GSMUA_Achr3P12230_001	35	37	DLN	3	100
NAM_GSMUA_Achr3P18020_001	35	37	DLN	3	100
NAM_GSMUA_Achr3P23360_001	37	39	DLN	3	100
NAM_GSMUA_Achr5P00500_001	40	42	DLN	3	100
NAM_GSMUA_Achr5P07600_001	35	37	DLN	3	100
NAM_GSMUA_Achr5P26640_001	37	39	DLN	3	100
NAM_GSMUA_Achr6P08600_001	35	37	DLN	3	100
NAM_GSMUA_Achr6P28890_001	35	37	DLN	3	100
NAM_GSMUA_Achr6P30050_001	36	38	DLN	3	100
NAM_GSMUA_Achr6P30570_001	35	37	DLN	3	100
NAM_GSMUA_Achr6P31350_001	40	42	DLN	3	100
NAM_GSMUA_Achr6P32290_001	35	37	DLN	3	100
NAM_GSMUA_Achr7P05980_001	35	37	DLN	3	100
NAM_GSMUA_Achr7P11500_001	35	37	DLN	3	100
NAM_GSMUA_Achr7P18330_001	35	37	DLN	3	100
NAM_GSMUA_Achr7P19680_001	35	37	DLN	3	100
NAM_GSMUA_Achr8P07120_001	39	41	DLN	3	100
NAM_GSMUA_Achr8P18420_001	35	37	DLN	3	100
NAM_GSMUA_Achr8P21470_001	35	37	DLN	3	100
NAM_GSMUA_Achr8P33310_001	42	44	DLN	3	100
NAM_GSMUA_Achr9P00570_001	35	37	DLN	3	100
NAM_GSMUA_Achr9P04960_001-2	39	41	DLN	3	100
NAM_GSMUA_Achr9P10210_001	37	39	DLN	3	100
NAM_GSMUA_Achr9P16920_001	35	37	DLN	3	100
NAM_GSMUA_Achr9P20090_001	35	37	DLN	3	100
NAM_GSMUA_Achr9P24450_001	35	37	DLN	3	100
NAM_GSMUA_Achr9P26140_001	40	42	DLN	3	100
NAM_GSMUA_Achr9P27530_001	35	37	DLN	3	100
NAM_GSMUA_AchrUn_randomP21980_001	35	37	DLN	3	100
NAM_XP_010904650.1	39	41	DLN	3	100
NAM_XP_010906053.1	35	37	DLN	3	100
NAM_XP_010906724.1	40	42	DLN	3	100
NAM_XP_010908127.1	35	37	DLN	3	100
NAM_XP_010912590.1	43	45	DLN	3	100
NAM_XP_010913848.1	35	37	DLN	3	100
NAM_XP_010915633.1	35	37	DLN	3	100
NAM_XP_010916003.1	35	37	DLN	3	100
NAM_XP_010916375.1	35	37	DLN	3	100
NAM_XP_010921291.1	35	37	DLN	3	100
NAM_XP_010921292.1	35	37	DLN	3	100
NAM_XP_010921550.1	35	37	DLN	3	100
NAM_XP_010922873.1	35	37	DLN	3	100
NAM_XP_010925709.1	35	37	DLN	3	100
NAM_XP_010925972.1	35	37	DLN	3	100
NAM_XP_010926039.1	35	37	DLN	3	100
NAM_XP_010926910.1	40	42	DLN	3	100
NAM_XP_010927165.1-2	33	35	DLN	3	100
NAM_XP_010927165.1-1	33	35	DLN	3	100
NAM_XP_010927216.1	35	37	DLN	3	100
NAM_XP_010929380.1	35	37	DLN	3	100
NAM_XP_010929381.1	35	37	DLN	3	100
NAM_XP_010930409.1	35	37	DLN	3	100
NAM_XP_010930661.1	42	44	DLN	3	100
NAM_XP_010931444.1	35	37	DLN	3	100
NAM_XP_010937197.1	35	37	DLN	3	100
NAM_XP_010937198.1	35	37	DLN	3	100
NAM_XP_010937199.1	35	37	DLN	3	100
NAM_XP_010937200.1	35	37	DLN	3	100
NAM_XP_010937201.1	35	37	DLN	3	100
NAM_XP_010937202.1	35	37	DLN	3	100
NAM_XP_010938118.1	35	37	DLN	3	100
NAM_XP_010939825.1	35	37	DLN	3	100
NAM_XP_010939826.1	35	37	DLN	3	100
NAM_XP_010940850.1	35	37	DLN	3	100
NAM_XP_010941568.1	40	42	DLN	3	100
NAM_Pavir_3KG002000.1.p	35	37	DLN	3	100
NAM_Pavir_4NG005400.1.p	27	29	DLN	3	100
NAM_Pavir_4KG010900.1.p	27	29	DLN	3	100
NAM_Pavir_6NG015900.1.p	35	37	DLN	3	100
NAM_Pavir_8NG018400.1.p	35	37	DLN	3	100
NAM_Pavir_4NG024900.1.p	35	37	DLN	3	100
NAM_Pavir_9KG081500.1.p	35	37	DLN	3	100
NAM_Pavir_6NG091700.1.p	35	37	DLN	3	100
NAM_Pavir_9KG091800.1.p	35	37	DLN	3	100
NAM_Pavir_6KG096000.1.p	35	37	DLN	3	100
NAM_Pavir_2NG104300.1.p	35	37	DLN	3	100
NAM_Pavir_J130900.1.p	35	37	DLN	3	100
NAM_Pavir_1NG145800.1.p	35	37	DLN	3	100
NAM_Pavir_1KG150700.1.p	35	37	DLN	3	100
NAM_Pavir_5NG152300.1.p	35	37	DLN	3	100
NAM_Pavir_7KG171600.1.p	35	37	DLN	3	100
NAM_Pavir_7NG176200.1.p	35	37	DLN	3	100
NAM_Pavir_7NG189400.1.p	35	37	DLN	3	100
NAM_Pavir_7NG191100.1.p	35	37	DLN	3	100
NAM_Pavir_9NG196000.1.p	35	37	DLN	3	100
NAM_Pavir_4KG237000.1.p	35	37	DLN	3	100
NAM_Pavir_3NG254300.1.p-2	173	175	DLN	3	100
NAM_Pavir_4KG255200.1.p	35	37	DLN	3	100
NAM_Pavir_3NG284800.1.p	38	40	DLN	3	100
NAM_Pavir_2KG294400.1.p	35	37	DLN	3	100
NAM_Pavir_1KG298000.1.p	35	37	DLN	3	100
NAM_Pavir_4NG304800.1.p	46	48	DLN	3	100
NAM_Pavir_6NG313500.1.p	35	37	DLN	3	100
NAM_Pavir_6NG313700.1.p	35	37	DLN	3	100
NAM_Pavir_1NG319100.1.p	35	37	DLN	3	100
NAM_Pavir_1KG348000.1.p	35	37	DLN	3	100
NAM_Pavir_7KG349300.1.p	38	40	DLN	3	100
NAM_Pavir_6KG365700.1.p	35	37	DLN	3	100
NAM_Pavir_J396300.1.p	35	37	DLN	3	100
NAM_Pavir_7NG398500.1.p	38	40	DLN	3	100
NAM_Pavir_2NG407700.1.p	35	37	DLN	3	100
NAM_Pavir_4KG410000.1.p	46	48	DLN	3	100
NAM_Pavir_J421900.1.p	42	44	DLN	3	100
NAM_Pavir_J452700.1.p	35	37	DLN	3	100
NAM_Pavir_2NG465100.1.p	35	37	DLN	3	100
NAM_Pavir_5NG466600.1.p	35	37	DLN	3	100
NAM_Pavir_3KG535100.1.p	38	40	DLN	3	100
NAM_Pavir_J550100.1.p	35	37	DLN	3	100
NAM_Pavir_2KG584100.1.p	35	37	DLN	3	100
NAM_Pavir_9NG600800.1.p	35	37	DLN	3	100
NAM_Pavir_2NG633100.1.p	35	37	DLN	3	100

## Sheet: NACs with LVFY motif (All)
Name	Start position (aa)	End position (aa)	Match	Length of Match (aa)	Accuracy (%)
NAM AK072275 Region 32..156	103	106	LVFY	4	100
NAM AK287632 Region 13..149	115	118	LVFY	4	100
NAM AK288271 Region 16..147	110	113	LVFY	4	100
NAM ONAC006 Region 7..130	102	105	LVFY	4	100
NAM ONAC007 Region 13..139	105	108	LVFY	4	100
NAM ONAC008 Region 12..137	104	107	LVFY	4	100
NAM ONAC010 Region 31..157	105	108	LVFY	4	100
NAM ONAC011 Region 16..152	115	118	LVFY	4	100
NAM ONAC013 Region 12..141	108	111	LVFY	4	100
NAM ONAC015 Region 23..147	103	106	LVFY	4	100
NAM ONAC016 Region 26..155	108	111	LVFY	4	100
NAM ONAC018 Region 10..136	105	108	LVFY	4	100
NAM ONAC020 Region 16..142	105	108	LVFY	4	100
NAM ONAC022 Region 19..145	105	108	LVFY	4	100
NAM ONAC024 Region 12..138	105	108	LVFY	4	100
NAM ONAC026 Region 16..142	105	108	LVFY	4	100
NAM ONAC029 Region 13..139	105	108	LVFY	4	100
NAM ONAC031 Region 16..147	110	113	LVFY	4	100
NAM ONAC032 Region 12..154	121	124	LVFY	4	100
NAM ONAC039 Region 23..147	103	106	LVFY	4	100
NAM ONAC043 Region 8..144	115	118	LVFY	4	100
NAM ONAC045 Region 21..158	116	119	LVFY	4	100
NAM ONAC049 Region 32..156	103	106	LVFY	4	100
NAM ONAC051 Region 8..105	76	79	LVFY	4	100
NAM ONAC052 Region 9..135	105	108	LVFY	4	100
NAM ONAC053 Region 18..143	104	107	LVFY	4	100
NAM ONAC055 Region 25..150	104	107	LVFY	4	100
NAM ONAC056 Region 7..133	105	108	LVFY	4	100
NAM ONAC058 Region 11..139	107	110	LVFY	4	100
NAM ONAC060 Region 16..142	105	108	LVFY	4	100
NAM ONAC063 Region 18..143	104	107	LVFY	4	100
NAM ONAC072 Region 23..151	107	110	LVFY	4	100
NAM ONAC075 Region 64..188	103	106	LVFY	4	100
NAM ONAC083 Region 6..125	98	101	LVFY	4	100
NAM ONAC084 Region 10..143	112	115	LVFY	4	100
NAM ONAC087 Region 112..236	103	106	LVFY	4	100
NAM ONAC092 Region 25..150	104	107	LVFY	4	100
NAM ONAC103 Region 14..139	104	107	LVFY	4	100
NAM ONAC104 Region 13..157	123	126	LVFY	4	100
NAM ONAC106 Region 9..141	111	114	LVFY	4	100
NAM ONAC107 Region 27..155	107	110	LVFY	4	100
NAM ONAC108 Region 33..171	117	120	LVFY	4	100
NAM ONAC120 Region 13..138	104	107	LVFY	4	100
NAM ONAC121 Region 8..133	104	107	LVFY	4	100
NAM ONAC122 Region 13..138	104	107	LVFY	4	100
NAM ONAC123 Region 3..84	60	63	LVFY	4	100
NAM ONAC131 Region 13..138	104	107	LVFY	4	100
NAM ONAC132 Region 21..160	118	121	LVFY	4	100
NAM ONAC139 Region 11..144	112	115	LVFY	4	100
NAM OsNAC1 Region 39..163	103	106	LVFY	4	100
NAM OsNAC2 Region 14..137	102	105	LVFY	4	100
NAM OsNAC3 Region 19..142	102	105	LVFY	4	100
NAM OsNAC4 Region 23..148	104	107	LVFY	4	100
NAM OsNAC5 Region 11..133	101	104	LVFY	4	100
NAM OsNAC6 Region 11..133	101	104	LVFY	4	100
NAM OsNAC7 Region 12..139	106	109	LVFY	4	100
NAM SNAC1 Region 19..142	102	105	LVFY	4	100
Nam HORVU0Hr1G011330.2 Nam 2..87	64	67	LVFY	4	100
Nam HORVU0Hr1G017490.7 Nam 11..148	116	119	LVFY	4	100
Nam HORVU0Hr1G026330.2 Nam 91..207	95	98	LVFY	4	100
Nam HORVU1Hr1G021800.3 Nam 19..145	105	108	LVFY	4	100
Nam HORVU1Hr1G049840.4 Nam 7..134	106	109	LVFY	4	100
Nam HORVU1Hr1G063740.1 Nam 20..143	102	105	LVFY	4	100
Nam HORVU1Hr1G064300.1 Nam 45..171	105	108	LVFY	4	100
Nam HORVU2Hr1G004130.1 Nam 25..149	103	106	LVFY	4	100
Nam HORVU2Hr1G011360.1 Nam 14..141	106	109	LVFY	4	100
Nam HORVU2Hr1G011370.1 Nam 14..141	106	109	LVFY	4	100
Nam HORVU2Hr1G011390.1 Nam 14..141	106	109	LVFY	4	100
Nam HORVU2Hr1G017350.1 Nam 20..177	136	139	LVFY	4	100
Nam HORVU2Hr1G017360.1 Nam 20..177	136	139	LVFY	4	100
Nam HORVU2Hr1G017370.1 Nam 20..144	103	106	LVFY	4	100
Nam HORVU2Hr1G017380.1 Nam 20..148	107	110	LVFY	4	100
Nam HORVU2Hr1G017400.3 Nam 20..173	132	135	LVFY	4	100
Nam HORVU2Hr1G017460.4 Nam 87..211	103	106	LVFY	4	100
Nam HORVU2Hr1G017470.9 Nam 15..174	138	141	LVFY	4	100
Nam HORVU2Hr1G039640.2 Nam 32..159	106	109	LVFY	4	100
Nam HORVU2Hr1G077320.1 Nam 11..138	106	109	LVFY	4	100
Nam HORVU2Hr1G080460.8 Nam 14..138	103	106	LVFY	4	100
Nam HORVU2Hr1G089210.5 Nam 11..137	105	108	LVFY	4	100
Nam HORVU2Hr1G092030.1 Nam 8..135	106	109	LVFY	4	100
Nam HORVU2Hr1G103930.1 Nam 13..140	106	109	LVFY	4	100
Nam HORVU2Hr1G126040.14 Nam 17..159	121	124	LVFY	4	100
Nam HORVU2Hr1G126080.3 Nam 17..158	120	123	LVFY	4	100
Nam HORVU3Hr1G014090.1 Nam 18..145	106	109	LVFY	4	100
Nam HORVU3Hr1G014100.2 Nam 16..142	105	108	LVFY	4	100
Nam HORVU3Hr1G014140.3 Nam 21..151	109	112	LVFY	4	100
Nam HORVU3Hr1G032680.1 Nam 13..140	106	109	LVFY	4	100
Nam HORVU3Hr1G080100.7 Nam 31..158	106	109	LVFY	4	100
Nam HORVU3Hr1G090440.4 Nam 37..162	104	107	LVFY	4	100
Nam HORVU3Hr1G090920.1 Nam 10..133	102	105	LVFY	4	100
Nam HORVU3Hr1G094170.1 Nam 2..89	66	69	LVFY	4	100
Nam HORVU4Hr1G012030.1 Nam 6..130	103	106	LVFY	4	100
Nam HORVU4Hr1G017430.7 Nam 12..138	105	108	LVFY	4	100
Nam HORVU4Hr1G051290.1 Nam 10..136	105	108	LVFY	4	100
Nam HORVU4Hr1G051360.3 Nam 23..148	104	107	LVFY	4	100
Nam HORVU4Hr1G081430.3 Nam 16..143	106	109	LVFY	4	100
Nam HORVU4Hr1G081440.4 Nam 17..144	106	109	LVFY	4	100
Nam HORVU4Hr1G081450.1 Nam 16..143	106	109	LVFY	4	100
Nam HORVU4Hr1G083050.3 Nam 9..136	106	109	LVFY	4	100
Nam HORVU4Hr1G089450.1 Nam 17..143	105	108	LVFY	4	100
Nam HORVU4Hr1G089660.1 Nam 21..145	103	106	LVFY	4	100
Nam HORVU5Hr1G011650.7 Nam 14..141	106	109	LVFY	4	100
Nam HORVU5Hr1G020030.1 Nam 2..87	64	67	LVFY	4	100
Nam HORVU5Hr1G045640.4 Nam 23..149	105	108	LVFY	4	100
Nam HORVU5Hr1G045650.7 Nam 16..142	105	108	LVFY	4	100
Nam HORVU5Hr1G066020.5 Nam 42..168	105	108	LVFY	4	100
Nam HORVU5Hr1G074810.1 Nam 27..156	108	111	LVFY	4	100
Nam HORVU5Hr1G085220.20 Nam 17..143	105	108	LVFY	4	100
Nam HORVU5Hr1G087850.1 Nam 7..133	105	108	LVFY	4	100
Nam HORVU5Hr1G111590.2 Nam 20..145	104	107	LVFY	4	100
Nam HORVU6Hr1G016980.1 Nam 20..148	107	110	LVFY	4	100
Nam HORVU6Hr1G019380.2 Nam 39..169	109	112	LVFY	4	100
Nam HORVU6Hr1G060800.3 Nam 8..135	106	109	LVFY	4	100
Nam HORVU6Hr1G075830.1 Nam 17..143	105	108	LVFY	4	100
Nam HORVU7Hr1G012730.2 Nam 12..141	108	111	LVFY	4	100
Nam HORVU7Hr1G012760.6 Nam 12..141	108	111	LVFY	4	100
Nam HORVU7Hr1G012780.1 Nam 12..141	108	111	LVFY	4	100
Nam HORVU7Hr1G022310.2 Nam 27..151	106	109	LVFY	4	100
Nam HORVU7Hr1G031260.1 Nam 15..141	105	108	LVFY	4	100
Nam HORVU7Hr1G039700.1 Nam 18..144	105	108	LVFY	4	100
Nam HORVU7Hr1G050940.2 Nam 35..162	106	109	LVFY	4	100
Nam HORVU7Hr1G072670.3 Nam 60..188	107	110	LVFY	4	100
Nam HORVU7Hr1G075550.1 Nam 12..139	106	109	LVFY	4	100
Nam HORVU7Hr1G076250.1 Nam 44..170	105	108	LVFY	4	100
Nam HORVU7Hr1G077920.2 Nam 10..150	119	122	LVFY	4	100
Nam HORVU7Hr1G079500.1 Nam 11..140	108	111	LVFY	4	100
Nam HORVU7Hr1G082420.2 Nam 22..151	108	111	LVFY	4	100
Nam HORVU7Hr1G106480.1 Nam 12..146	113	116	LVFY	4	100
Nam HORVU7Hr1G106660.9 Nam 12..143	110	113	LVFY	4	100
Nam HORVU7Hr1G122680.1 Nam 34..159	104	107	LVFY	4	100
Nam chr2H_247237941-247248979_265 Nam 1..45	26	29	LVFY	4	100
Nam chr4H_407214369-407225325_261 Nam 119..188	48	51	LVFY	4	100
Nam chr7H_32743302-32754378_184 Nam 1..87	66	69	LVFY	4	100
Nam chr7H_32768543-32780041_63 Nam 1..87	66	69	LVFY	4	100
NAM ANAC002 Region 9..131	101	104	LVFY	4	100
NAM ANAC007 Region 9..135	105	108	LVFY	4	100
NAM ANAC009 Region 25..150	104	107	LVFY	4	100
NAM ANAC011 Region 8..140	111	114	LVFY	4	100
NAM ANAC012 Region 18..144	105	108	LVFY	4	100
NAM ANAC014 Region 26..151	104	107	LVFY	4	100
NAM ANAC015 Region 10..136	105	108	LVFY	4	100
NAM ANAC016 Region 18..155	116	119	LVFY	4	100
NAM ANAC017 Region 18..143	104	107	LVFY	4	100
NAM ANAC018 Region 19..146	106	109	LVFY	4	100
NAM ANAC019 Region 16..139	102	105	LVFY	4	100
NAM ANAC021 /ANAC022 Region 21..145	103	106	LVFY	4	100
NAM ANAC025 Region 18..142	103	106	LVFY	4	100
NAM ANAC026 Region 9..135	105	108	LVFY	4	100
NAM ANAC029 Region 11..134	102	105	LVFY	4	100
NAM ANAC031 Region 24..149	104	107	LVFY	4	100
NAM ANAC032 Region 12..134	101	104	LVFY	4	100
NAM ANAC033 Region 19..146	106	109	LVFY	4	100
NAM ANAC034 /ANAC035 Region 53..177	103	106	LVFY	4	100
NAM ANAC036 Region 8..134	105	108	LVFY	4	100
NAM ANAC037 Region 11..137	105	108	LVFY	4	100
NAM ANAC038/ANAC039 Region 18..143	104	107	LVFY	4	100
NAM ANAC041 Region 17..137	99	102	LVFY	4	100
NAM ANAC043 Region 18..144	105	108	LVFY	4	100
NAM ANAC046 Region 22..146	103	106	LVFY	4	100
NAM ANAC047 Region 12..140	107	110	LVFY	4	100
NAM AT3G12977.1 Region 20..143	102	105	LVFY	4	100
NAM ANAC054 Region 22..147	104	107	LVFY	4	100
NAM ANAC055 Region 16..139	102	105	LVFY	4	100
NAM ANAC056 Region 19..144	104	107	LVFY	4	100
NAM ANAC058 Region 7..130	102	105	LVFY	4	100
NAM ANAC059 Region 26..149	102	105	LVFY	4	100
NAM ANAC066 Region 13..139	105	108	LVFY	4	100
NAM ANAC070 Region 11..137	105	108	LVFY	4	100
NAM ANAC071 Region 8..135	106	109	LVFY	4	100
NAM ANAC072 Region 16..156	119	122	LVFY	4	100
NAM ANAC074 Region 12..153	120	123	LVFY	4	100
NAM NTL9/CBNAC Region 11..136	104	107	LVFY	4	100
NAM ANAC076 Region 12..138	105	108	LVFY	4	100
NAM ANAC079/ANAC080 Region 19..142	102	105	LVFY	4	100
NAM ANAC081 Region 9..131	101	104	LVFY	4	100
NAM ANAC083 Region 16..138	101	104	LVFY	4	100
NAM ANAC087 Region 23..147	103	106	LVFY	4	100
NAM ANAC091 Region 15..141	105	108	LVFY	4	100
NAM ANAC092 Region 22..145	102	105	LVFY	4	100
NAM ANAC094 Region 22..147	104	107	LVFY	4	100
NAM ANAC096 Region 8..134	105	108	LVFY	4	100
NAM ANAC098 Region 19..144	104	107	LVFY	4	100
NAM ANAC100 Region 18..141	102	105	LVFY	4	100
NAM ANAC101 Region 9..135	105	108	LVFY	4	100
NAM ANAC102 Region 52..174	101	104	LVFY	4	100
NAM ANAC105 Region 14..140	105	108	LVFY	4	100
NAM BdNAC003 Region 20..143	102	105	LVFY	4	100
NAM BdNAC005 Region 7..130	102	105	LVFY	4	100
NAM BdNAC006 Region 30..157	106	109	LVFY	4	100
NAM BdNAC007 Region 10..136	105	108	LVFY	4	100
NAM Bradi1g20805.1 Region 14..141	106	109	LVFY	4	100
NAM BdNAC008 Region 32..158	105	108	LVFY	4	100
NAM BdNAC010 Region 13..143	109	112	LVFY	4	100
NAM BdNAC013 Region 12..140	107	110	LVFY	4	100
NAM Bradi1g41712.2 Region 16..142	105	108	LVFY	4	100
NAM BdNAC016 Region 13..144	110	113	LVFY	4	100
NAM BdNAC019 Region 18..141	102	105	LVFY	4	100
NAM Bradi1g61525.1 Region 20..168	109	112	LVFY	4	100
NAM BdNAC022 Region 11..136	104	107	LVFY	4	100
NAM BdNAC023 Region 23..147	103	106	LVFY	4	100
NAM BdNAC025 Region 15..141	105	108	LVFY	4	100
NAM Bradi1g76732.2 Region 57..183	105	108	LVFY	4	100
NAM Bradi2g03448.1 Region 18..146	107	110	LVFY	4	100
NAM BdNAC028 Region 18..150	111	114	LVFY	4	100
NAM Bradi2g08366.1 Region 14..140	105	108	LVFY	4	100
NAM BdNAC034 Region 22..144	101	104	LVFY	4	100
NAM BdNAC035 Region 47..171	103	106	LVFY	4	100
NAM BdNAC042 Region 27..153	105	108	LVFY	4	100
NAM BdNAC044 Region 11..133	101	104	LVFY	4	100
NAM Bradi2g57297.1¶ Region 33..157	103	106	LVFY	4	100
NAM BdNAC045 Region 4..85	60	63	LVFY	4	100
NAM BdNAC047 Region 12..142	109	112	LVFY	4	100
NAM BdNAC050 Region 35..194	138	141	LVFY	4	100
NAM BdNAC051 Region 52..181	108	111	LVFY	4	100
NAM BdNAC052 Region 13..139	105	108	LVFY	4	100
NAM BdNAC054 Region 13..136	102	105	LVFY	4	100
NAM Bradi3g26665.1 Region 13..154	112	115	LVFY	4	100
NAM BdNAC057 Region 8..134	105	108	LVFY	4	100
NAM BdNAC059 Region 18..143	104	107	LVFY	4	100
NAM Bradi3g40085.1 Region 39..172	112	115	LVFY	4	100
NAM BdNAC061 Region 18..142	103	106	LVFY	4	100
NAM BdNAC063 Region 9..135	105	108	LVFY	4	100
NAM BdNAC064 Region 12..150	117	120	LVFY	4	100
NAM BdNAC066 Region 18..143	104	107	LVFY	4	100
NAM BdNAC067 Region 15..141	105	108	LVFY	4	100
NAM BdNAC069 Region 18..148	109	112	LVFY	4	100
NAM Bradi4g12065.1 Region 3..128	104	107	LVFY	4	100
NAM BdNAC073 Region 23..153	109	112	LVFY	4	100
NAM BdNAC078 Region 16..141	104	107	LVFY	4	100
NAM BdNAC080 Region 29..157	107	110	LVFY	4	100
NAM BdNAC082 Region 8..133	104	107	LVFY	4	100
NAM Bradi4g43995.1 Region 21..146	104	107	LVFY	4	100
NAM BdNAC089 Region 17..145	107	110	LVFY	4	100
NAM BdNAC091 Region 12..138	105	108	LVFY	4	100
NAM BdNAC092 Region 13..137	103	106	LVFY	4	100
NAM BdNAC098 Region 12..137	104	107	LVFY	4	100
NAM BdNAC099 Region 9..135	105	108	LVFY	4	100
NAM Bradi5g21983.1 Region 13..145	111	114	LVFY	4	100
NAM BdNAC101 Region 120..266	125	128	LVFY	4	100
NAM_TRIAE_CS42_1AL_TGACv1_000555_AA0014640	105	108	LVFY	4	100
NAM_TRIAE_CS42_1AL_TGACv1_0001239_AA0027650	103	106	LVFY	4	100
NAM_TRIAE_CS42_1AL_TGACv1_0002139_AA0039010	101	104	LVFY	4	100
NAM_TRIAE_CS42_1BL_TGACv1_00031320_AA0111530	103	106	LVFY	4	100
NAM_TRIAE_CS42_1BL_TGACv1_00032010_AA0124150	101	104	LVFY	4	100
NAM_TRIAE_CS42_1BL_TGACv1_00033928_AA0142640	105	108	LVFY	4	100
NAM_TRIAE_CS42_1DL_TGACv1_00061395_AA0194070	103	106	LVFY	4	100
NAM_TRIAE_CS42_1DL_TGACv1_00061442_AA0195380	101	104	LVFY	4	100
NAM_TRIAE_CS42_1DL_TGACv1_00063379_AA0226840	105	108	LVFY	4	100
NAM_TRIAE_CS42_2AL_TGACv1_00093024_AA0269720	118	121	LVFY	4	100
NAM_TRIAE_CS42_2AL_TGACv1_00093024_AA0269730	119	122	LVFY	4	100
NAM_TRIAE_CS42_2AL_TGACv1_00093319_AA0277330	102	105	LVFY	4	100
NAM_TRIAE_CS42_2AL_TGACv1_00093527_AA0281800	119	122	LVFY	4	100
NAM_TRIAE_CS42_2AL_TGACv1_00093527_AA0281840	119	122	LVFY	4	100
NAM_TRIAE_CS42_2AL_TGACv1_00094906_AA0304730	107	110	LVFY	4	100
NAM_TRIAE_CS42_2AL_TGACv1_00095101_AA0306920	104	107	LVFY	4	100
NAM_TRIAE_CS42_2AL_TGACv1_00095427_AA0310620	105	108	LVFY	4	100
NAM_TRIAE_CS42_2AL_TGACv1_00096957_AA0322260	108	111	LVFY	4	100
NAM_TRIAE_CS42_2AS_TGACv1_000112119_AA0330900	108	111	LVFY	4	100
NAM_TRIAE_CS42_2AS_TGACv1_000112832_AA0345940	104	107	LVFY	4	100
NAM_TRIAE_CS42_2AS_TGACv1_000112895_AA0347030	105	108	LVFY	4	100
NAM_TRIAE_CS42_2AS_TGACv1_000112895_AA0347040	105	108	LVFY	4	100
NAM_TRIAE_CS42_2AS_TGACv1_000112895_AA0347050	105	108	LVFY	4	100
NAM_TRIAE_CS42_2AS_TGACv1_000113086_AA0351020	104	107	LVFY	4	100
NAM_TRIAE_CS42_2AS_TGACv1_000113123_AA0351630	106	109	LVFY	4	100
NAM_TRIAE_CS42_2AS_TGACv1_000113243_AA0353410	105	108	LVFY	4	100
NAM_TRIAE_CS42_2AS_TGACv1_000113796_AA0360690	106	109	LVFY	4	100
NAM_TRIAE_CS42_2AS_TGACv1_000113960_AA0362760	106	109	LVFY	4	100
NAM_TRIAE_CS42_2BL_TGACv1_000129321_AA0378540	106	109	LVFY	4	100
NAM_TRIAE_CS42_2BL_TGACv1_000129453_AA0384460	118	121	LVFY	4	100
NAM_TRIAE_CS42_2BL_TGACv1_000129453_AA0384480	120	123	LVFY	4	100
NAM_TRIAE_CS42_2BL_TGACv1_000129453_AA0384490	119	122	LVFY	4	100
NAM_TRIAE_CS42_2BL_TGACv1_000130049_AA0402430	105	108	LVFY	4	100
NAM_TRIAE_CS42_2BL_TGACv1_000130441_AA0411470	105	108	LVFY	4	100
NAM_TRIAE_CS42_2BL_TGACv1_000132584_AA0438520	104	107	LVFY	4	100
NAM_TRIAE_CS42_2BL_TGACv1_000134090_AA0443670	108	111	LVFY	4	100
NAM_TRIAE_CS42_2BS_TGACv1_000145996_AA0452240	105	108	LVFY	4	100
NAM_TRIAE_CS42_2BS_TGACv1_000146243_AA0460100	104	107	LVFY	4	100
NAM_TRIAE_CS42_2BS_TGACv1_000146451_AA0465500	15	18	LVFY	4	100
NAM_TRIAE_CS42_2BS_TGACv1_000147190_AA0479440	105	108	LVFY	4	100
NAM_TRIAE_CS42_2BS_TGACv1_000147190_AA0479450	105	108	LVFY	4	100
NAM_TRIAE_CS42_2BS_TGACv1_000147190_AA0479460	105	108	LVFY	4	100
NAM_TRIAE_CS42_2BS_TGACv1_000147330_AA0481860	106	109	LVFY	4	100
NAM_TRIAE_CS42_2BS_TGACv1_000147904_AA0488850	104	107	LVFY	4	100
NAM_TRIAE_CS42_2BS_TGACv1_000148552_AA0493700	89	92	LVFY	4	100
NAM_TRIAE_CS42_2DL_TGACv1_000157932_AA0502410	118	121	LVFY	4	100
NAM_TRIAE_CS42_2DL_TGACv1_000157932_AA0502420	119	122	LVFY	4	100
NAM_TRIAE_CS42_2DL_TGACv1_000157932_AA0502430	119	122	LVFY	4	100
NAM_TRIAE_CS42_2DL_TGACv1_000157932_AA0502440	118	121	LVFY	4	100
NAM_TRIAE_CS42_2DL_TGACv1_000158215_AA0512750	102	105	LVFY	4	100
NAM_TRIAE_CS42_2DL_TGACv1_000158467_AA0519480	109	112	LVFY	4	100
NAM_TRIAE_CS42_2DL_TGACv1_000159001_AA0530380	105	108	LVFY	4	100
NAM_TRIAE_CS42_2DL_TGACv1_000160108_AA0546880	105	108	LVFY	4	100
NAM_TRIAE_CS42_2DS_TGACv1_000177136_AA0566130	94	97	LVFY	4	100
NAM_TRIAE_CS42_2DS_TGACv1_000177136_AA0566150	108	111	LVFY	4	100
NAM_TRIAE_CS42_2DS_TGACv1_000177206_AA0568970	56	59	LVFY	4	100
NAM_TRIAE_CS42_2DS_TGACv1_000177294_AA0572540	106	109	LVFY	4	100
NAM_TRIAE_CS42_2DS_TGACv1_000177511_AA0579140	78	81	LVFY	4	100
NAM_TRIAE_CS42_2DS_TGACv1_000177687_AA0582480	104	107	LVFY	4	100
NAM_TRIAE_CS42_2DS_TGACv1_000178152_AA0591910	105	108	LVFY	4	100
NAM_TRIAE_CS42_2DS_TGACv1_000178152_AA0591920	105	108	LVFY	4	100
NAM_TRIAE_CS42_2DS_TGACv1_000178152_AA0591930	105	108	LVFY	4	100
NAM_TRIAE_CS42_2DS_TGACv1_000179582_AA0608070	105	108	LVFY	4	100
NAM_TRIAE_CS42_3AL_TGACv1_000194123_AA0626970	101	104	LVFY	4	100
NAM_TRIAE_CS42_3AL_TGACv1_000194680_AA0637700	103	106	LVFY	4	100
NAM_TRIAE_CS42_3AL_TGACv1_000194893_AA0641610	105	108	LVFY	4	100
NAM_TRIAE_CS42_3AS_TGACv1_000210843_AA0680070	105	108	LVFY	4	100
NAM_TRIAE_CS42_3AS_TGACv1_000210879_AA0680650	105	108	LVFY	4	100
NAM_TRIAE_CS42_3B_TGACv1_000220886_AA0722540	105	108	LVFY	4	100
NAM_TRIAE_CS42_3B_TGACv1_000220886_AA0722550	104	107	LVFY	4	100
NAM_TRIAE_CS42_3B_TGACv1_000221063_AA0728830	103	106	LVFY	4	100
NAM_TRIAE_CS42_3B_TGACv1_000221115_AA0730720	101	104	LVFY	4	100
NAM_TRIAE_CS42_3B_TGACv1_000223174_AA0777390	105	108	LVFY	4	100
NAM_TRIAE_CS42_3B_TGACv1_000224002_AA0790780	108	111	LVFY	4	100
NAM_TRIAE_CS42_3B_TGACv1_000224541_AA0797800	105	108	LVFY	4	100
NAM_TRIAE_CS42_3DL_TGACv1_000249320_AA0845360	101	104	LVFY	4	100
NAM_TRIAE_CS42_3DL_TGACv1_000250625_AA0871190	105	108	LVFY	4	100
NAM_TRIAE_CS42_3DL_TGACv1_000251703_AA0884000	103	106	LVFY	4	100
NAM_TRIAE_CS42_3DS_TGACv1_000271491_AA0900310	105	108	LVFY	4	100
NAM_TRIAE_CS42_3DS_TGACv1_000272250_AA0917810	108	111	LVFY	4	100
NAM_TRIAE_CS42_3DS_TGACv1_000272946_AA0926870	108	111	LVFY	4	100
NAM_TRIAE_CS42_3DS_TGACv1_000273115_AA0928510	104	107	LVFY	4	100
NAM_TRIAE_CS42_4AL_TGACv1_000288222_AA0941150	107	110	LVFY	4	100
NAM_TRIAE_CS42_4AL_TGACv1_000288367_AA0946570	107	110	LVFY	4	100
NAM_TRIAE_CS42_4AL_TGACv1_000288367_AA0946600	107	110	LVFY	4	100
NAM_TRIAE_CS42_4AL_TGACv1_000289704_AA0975610	102	105	LVFY	4	100
NAM_TRIAE_CS42_4AL_TGACv1_000289844_AA0977690	107	110	LVFY	4	100
NAM_TRIAE_CS42_4AL_TGACv1_000289844_AA0977700	107	110	LVFY	4	100
NAM_TRIAE_CS42_4AL_TGACv1_000290141_AA0982120	107	110	LVFY	4	100
NAM_TRIAE_CS42_4AL_TGACv1_000292230_AA0998160	104	107	LVFY	4	100
NAM_TRIAE_CS42_4AL_TGACv1_000292332_AA0998470	107	110	LVFY	4	100
NAM_TRIAE_CS42_4AS_TGACv1_000306855_AA1014220	103	106	LVFY	4	100
NAM_TRIAE_CS42_4AS_TGACv1_000307303_AA1019290	104	107	LVFY	4	100
NAM_TRIAE_CS42_4BL_TGACv1_000320661_AA1045860	105	108	LVFY	4	100
NAM_TRIAE_CS42_4BL_TGACv1_000320661_AA1045870	105	108	LVFY	4	100
NAM_TRIAE_CS42_4BL_TGACv1_000320737_AA1047550	104	107	LVFY	4	100
NAM_TRIAE_CS42_4BL_TGACv1_000321714_AA1064450	105	108	LVFY	4	100
NAM_TRIAE_CS42_4BL_TGACv1_000322246_AA1069960	105	108	LVFY	4	100
NAM_TRIAE_CS42_4BL_TGACv1_000322713_AA1072770	103	106	LVFY	4	100
NAM_TRIAE_CS42_4BL_TGACv1_000322715_AA1072790	105	108	LVFY	4	100
NAM_TRIAE_CS42_4BS_TGACv1_000327925_AA1078970	104	107	LVFY	4	100
NAM_TRIAE_CS42_4BS_TGACv1_000327976_AA1080270	102	105	LVFY	4	100
NAM_TRIAE_CS42_4DL_TGACv1_000342407_AA1112880	103	106	LVFY	4	100
NAM_TRIAE_CS42_4DL_TGACv1_000342726_AA1120400	104	107	LVFY	4	100
NAM_TRIAE_CS42_4DL_TGACv1_000342906_AA1125140	105	108	LVFY	4	100
NAM_TRIAE_CS42_4DL_TGACv1_000345017_AA1151060	105	108	LVFY	4	100
NAM_TRIAE_CS42_4DS_TGACv1_000361684_AA1171560	104	107	LVFY	4	100
NAM_TRIAE_CS42_4DS_TGACv1_000361834_AA1173430	102	105	LVFY	4	100
NAM_TRIAE_CS42_5AL_TGACv1_000373971_AA1185940	103	106	LVFY	4	100
NAM_TRIAE_CS42_5AL_TGACv1_000374001_AA1187350	104	107	LVFY	4	100
NAM_TRIAE_CS42_5AL_TGACv1_000374001_AA1187360	104	107	LVFY	4	100
NAM_TRIAE_CS42_5AL_TGACv1_000374586_AA1203930	105	108	LVFY	4	100
NAM_TRIAE_CS42_5AL_TGACv1_000374631_AA1204930	105	108	LVFY	4	100
NAM_TRIAE_CS42_5AL_TGACv1_000375261_AA1218690-2	104	107	LVFY	4	100
NAM_TRIAE_CS42_5AL_TGACv1_000376992_AA1243070	105	108	LVFY	4	100
NAM_TRIAE_CS42_5AL_TGACv1_000377105_AA1244130	107	110	LVFY	4	100
NAM_TRIAE_CS42_5AL_TGACv1_000377157_AA1244560	103	106	LVFY	4	100
NAM_TRIAE_CS42_5AS_TGACv1_000392523_AA1259890	108	111	LVFY	4	100
NAM_TRIAE_CS42_5BL_TGACv1_000405234_AA1322970	104	107	LVFY	4	100
NAM_TRIAE_CS42_5BL_TGACv1_000405569_AA1330600	104	107	LVFY	4	100
NAM_TRIAE_CS42_5BL_TGACv1_000406000_AA1338890	104	107	LVFY	4	100
NAM_TRIAE_CS42_5BL_TGACv1_000407099_AA1353320	104	107	LVFY	4	100
NAM_TRIAE_CS42_5BL_TGACv1_000407166_AA1354040	103	106	LVFY	4	100
NAM_TRIAE_CS42_5BL_TGACv1_000407438_AA1356890	107	110	LVFY	4	100
NAM_TRIAE_CS42_5BS_TGACv1_000423369_AA1375270	105	108	LVFY	4	100
NAM_TRIAE_CS42_5DL_TGACv1_000433377_AA1411480	62	65	LVFY	4	100
NAM_TRIAE_CS42_5DL_TGACv1_000436785_AA1463190	104	107	LVFY	4	100
NAM_TRIAE_CS42_5DL_TGACv1_000436785_AA1463200	104	107	LVFY	4	100
NAM_TRIAE_CS42_5DL_TGACv1_000437691_AA1467130	107	110	LVFY	4	100
NAM_TRIAE_CS42_5DL_TGACv1_000438120_AA1467920	103	106	LVFY	4	100
NAM_TRIAE_CS42_5DL_TGACv1_000442033_AA1469530	104	107	LVFY	4	100
NAM_TRIAE_CS42_5DS_TGACv1_000457110_AA1482510	105	108	LVFY	4	100
NAM_TRIAE_CS42_6AL_TGACv1_000470993_AA1500390	104	107	LVFY	4	100
NAM_TRIAE_CS42_6AL_TGACv1_000471424_AA1508490	114	117	LVFY	4	100
NAM_TRIAE_CS42_6AL_TGACv1_000472990_AA1527910	105	108	LVFY	4	100
NAM_TRIAE_CS42_6AS_TGACv1_000486738_AA1564640	109	112	LVFY	4	100
NAM_TRIAE_CS42_6AS_TGACv1_000487653_AA1572080	102	105	LVFY	4	100
NAM_TRIAE_CS42_6BL_TGACv1_000500431_AA1604420	105	108	LVFY	4	100
NAM_TRIAE_CS42_6BL_TGACv1_000500589_AA1606780	116	119	LVFY	4	100
NAM_TRIAE_CS42_6BL_TGACv1_000501225_AA1615050	114	117	LVFY	4	100
NAM_TRIAE_CS42_6BL_TGACv1_000501580_AA1619070	104	107	LVFY	4	100
NAM_TRIAE_CS42_6BS_TGACv1_000514379_AA1659010	102	105	LVFY	4	100
NAM_TRIAE_CS42_6DL_TGACv1_000526634_AA1688740	105	108	LVFY	4	100
NAM_TRIAE_CS42_6DL_TGACv1_000526724_AA1690540	104	107	LVFY	4	100
NAM_TRIAE_CS42_6DL_TGACv1_000527970_AA1710360	115	118	LVFY	4	100
NAM_TRIAE_CS42_6DS_TGACv1_000542626_AA1725630	109	112	LVFY	4	100
NAM_TRIAE_CS42_7AL_TGACv1_000556071_AA1754590	107	110	LVFY	4	100
NAM_TRIAE_CS42_7AL_TGACv1_000556150_AA1757040	107	110	LVFY	4	100
NAM_TRIAE_CS42_7AL_TGACv1_000556170_AA1757400	117	120	LVFY	4	100
NAM_TRIAE_CS42_7AL_TGACv1_000556203_AA1758120	103	106	LVFY	4	100
NAM_TRIAE_CS42_7AL_TGACv1_000556203_AA1758130	103	106	LVFY	4	100
NAM_TRIAE_CS42_7AL_TGACv1_000556250_AA1759120	127	130	LVFY	4	100
NAM_TRIAE_CS42_7AL_TGACv1_000556426_AA1762740	113	116	LVFY	4	100
NAM_TRIAE_CS42_7AL_TGACv1_000556505_AA1764420	104	107	LVFY	4	100
NAM_TRIAE_CS42_7AL_TGACv1_000556883_AA1772760	106	109	LVFY	4	100
NAM_TRIAE_CS42_7AL_TGACv1_000557911_AA1787600	106	109	LVFY	4	100
NAM_TRIAE_CS42_7AL_TGACv1_000558463_AA1793550	105	108	LVFY	4	100
NAM_TRIAE_CS42_7AL_TGACv1_000558854_AA1796490	112	115	LVFY	4	100
NAM_TRIAE_CS42_7AS_TGACv1_000569459_AA1816500	105	108	LVFY	4	100
NAM_TRIAE_CS42_7AS_TGACv1_000570609_AA1838180	104	107	LVFY	4	100
NAM_TRIAE_CS42_7AS_TGACv1_000570805_AA1841120	107	110	LVFY	4	100
NAM_TRIAE_CS42_7AS_TGACv1_000571374_AA1847200	104	107	LVFY	4	100
NAM_TRIAE_CS42_7BL_TGACv1_000577097_AA1865870	107	110	LVFY	4	100
NAM_TRIAE_CS42_7BL_TGACv1_000577855_AA1884660	104	107	LVFY	4	100
NAM_TRIAE_CS42_7BL_TGACv1_000578094_AA1889360	103	106	LVFY	4	100
NAM_TRIAE_CS42_7BL_TGACv1_000579057_AA1903540	112	115	LVFY	4	100
NAM_TRIAE_CS42_7BL_TGACv1_000579312_AA1906270	110	113	LVFY	4	100
NAM_TRIAE_CS42_7BL_TGACv1_000580306_AA1913290	106	109	LVFY	4	100
NAM_TRIAE_CS42_7BL_TGACv1_000580562_AA1914580	104	107	LVFY	4	100
NAM_TRIAE_CS42_7BL_TGACv1_000580920_AA1915940	107	110	LVFY	4	100
NAM_TRIAE_CS42_7BL_TGACv1_000581398_AA1917230	117	120	LVFY	4	100
NAM_TRIAE_CS42_7BS_TGACv1_000591807_AA1921930	104	107	LVFY	4	100
NAM_TRIAE_CS42_7BS_TGACv1_000591949_AA1926380	108	111	LVFY	4	100
NAM_TRIAE_CS42_7BS_TGACv1_000592031_AA1928790	105	108	LVFY	4	100
NAM_TRIAE_CS42_7BS_TGACv1_000592641_AA1942120	104	107	LVFY	4	100
NAM_TRIAE_CS42_7BS_TGACv1_000593125_AA1948430	104	107	LVFY	4	100
NAM_TRIAE_CS42_7DL_TGACv1_000602602_AA1962270	106	109	LVFY	4	100
NAM_TRIAE_CS42_7DL_TGACv1_000602807_AA1969140	103	106	LVFY	4	100
NAM_TRIAE_CS42_7DL_TGACv1_000603025_AA1974000	107	110	LVFY	4	100
NAM_TRIAE_CS42_7DL_TGACv1_000603301_AA1980400	113	116	LVFY	4	100
NAM_TRIAE_CS42_7DL_TGACv1_000603425_AA1983440	104	107	LVFY	4	100
NAM_TRIAE_CS42_7DL_TGACv1_000603576_AA1985860	105	108	LVFY	4	100
NAM_TRIAE_CS42_7DL_TGACv1_000604258_AA1995950	112	115	LVFY	4	100
NAM_TRIAE_CS42_7DL_TGACv1_000604385_AA1997610	117	120	LVFY	4	100
NAM_TRIAE_CS42_7DL_TGACv1_000604393_AA1997730	106	109	LVFY	4	100
NAM_TRIAE_CS42_7DL_TGACv1_000604654_AA2000360	107	110	LVFY	4	100
NAM_TRIAE_CS42_7DL_TGACv1_000604890_AA2002740	106	109	LVFY	4	100
NAM_TRIAE_CS42_7DS_TGACv1_000621783_AA2026010	107	110	LVFY	4	100
NAM_TRIAE_CS42_7DS_TGACv1_000622066_AA2032070	107	110	LVFY	4	100
NAM_TRIAE_CS42_7DS_TGACv1_000622568_AA2041990	107	110	LVFY	4	100
NAM_TRIAE_CS42_7DS_TGACv1_000622629_AA2042860	107	110	LVFY	4	100
NAM_TRIAE_CS42_7DS_TGACv1_000623144_AA2049980	104	107	LVFY	4	100
NAM_TRIAE_CS42_7DS_TGACv1_000623146_AA2050060	104	107	LVFY	4	100
NAM_TRIAE_CS42_7DS_TGACv1_000623437_AA2053190	104	107	LVFY	4	100
NAM_TRIAE_CS42_7DS_TGACv1_000623994_AA2058170	108	111	LVFY	4	100
NAM_TRIAE_CS42_7DS_TGACv1_000624617_AA2062220	53	56	LVFY	4	100
NAM_TRIAE_CS42_7DS_TGACv1_000624826_AA2063410	105	108	LVFY	4	100
NAM_TRIAE_CS42_U_TGACv1_000641082_AA2084530	104	107	LVFY	4	100
NAM_TRIAE_CS42_U_TGACv1_000641123_AA2086190	108	111	LVFY	4	100
NAM_TRIAE_CS42_U_TGACv1_000641159_AA2086960	114	117	LVFY	4	100
NAM_TRIAE_CS42_U_TGACv1_000641159_AA2086980	114	117	LVFY	4	100
NAM_TRIAE_CS42_U_TGACv1_000642816_AA2123650	104	107	LVFY	4	100
NAM_TRIAE_CS42_U_TGACv1_000642999_AA2125900	102	105	LVFY	4	100
NAM_TRIAE_CS42_U_TGACv1_000643195_AA2128790	105	108	LVFY	4	100
NAM_TRIAE_CS42_U_TGACv1_000644278_AA2138500	105	108	LVFY	4	100
NAM_TRIAE_CS42_U_TGACv1_000644928_AA2142300	107	110	LVFY	4	100
NAM_EMT00868	115	118	LVFY	4	100
NAM_EMT01994	112	115	LVFY	4	100
NAM_EMT02241	104	107	LVFY	4	100
NAM_EMT03425	107	110	LVFY	4	100
NAM_EMT03563	105	108	LVFY	4	100
NAM_EMT03564	105	108	LVFY	4	100
NAM_EMT07032-1	79	82	LVFY	4	100
NAM_EMT07151	103	106	LVFY	4	100
NAM_EMT07371	105	108	LVFY	4	100
NAM_EMT08095	107	110	LVFY	4	100
NAM_EMT08988	105	108	LVFY	4	100
NAM_EMT11023	107	110	LVFY	4	100
NAM_EMT11045	108	111	LVFY	4	100
NAM_EMT11192	105	108	LVFY	4	100
NAM_EMT11879	105	108	LVFY	4	100
NAM_EMT12583	55	58	LVFY	4	100
NAM_EMT13683	104	107	LVFY	4	100
NAM_EMT14094	104	107	LVFY	4	100
NAM_EMT14095	104	107	LVFY	4	100
NAM_EMT14807	106	109	LVFY	4	100
NAM_EMT16679	119	122	LVFY	4	100
NAM_EMT18249	107	110	LVFY	4	100
NAM_EMT20495	104	107	LVFY	4	100
NAM_EMT20647	102	105	LVFY	4	100
NAM_EMT21398	103	106	LVFY	4	100
NAM_EMT21589	105	108	LVFY	4	100
NAM_EMT21626	105	108	LVFY	4	100
NAM_EMT22193	105	108	LVFY	4	100
NAM_EMT23410	104	107	LVFY	4	100
NAM_EMT24300	114	117	LVFY	4	100
NAM_EMT24618	107	110	LVFY	4	100
NAM_EMT25084	103	106	LVFY	4	100
NAM_EMT25749	102	105	LVFY	4	100
NAM_EMT26194	105	108	LVFY	4	100
NAM_EMT26799	117	120	LVFY	4	100
NAM_EMT27197	106	109	LVFY	4	100
NAM_EMT27450	103	106	LVFY	4	100
NAM_EMT27961	105	108	LVFY	4	100
NAM_EMT28157	96	99	LVFY	4	100
NAM_EMT28257	139	142	LVFY	4	100
NAM_EMT28295	104	107	LVFY	4	100
NAM_EMT28859	104	107	LVFY	4	100
NAM_EMT29234	113	116	LVFY	4	100
NAM_EMT29472	101	104	LVFY	4	100
NAM_EMT29965	105	108	LVFY	4	100
NAM_EMT30422	103	106	LVFY	4	100
NAM_EMT30514	105	108	LVFY	4	100
NAM_EMT30898	142	145	LVFY	4	100
NAM_EMT32450	120	123	LVFY	4	100
NAM_EMT32451	111	114	LVFY	4	100
NAM_EMT32771	107	110	LVFY	4	100
NAM_EMT32772	107	110	LVFY	4	100
NAM_EMT33003	109	112	LVFY	4	100
NAM_EMT33279	104	107	LVFY	4	100
NAM_EMT33773	108	111	LVFY	4	100
NAM_TRIDC1AG028800.3	105	108	LVFY	4	100
NAM_TRIDC1AG039080.1	103	106	LVFY	4	100
NAM_TRIDC1AG039400.2	101	104	LVFY	4	100
NAM_TRIDC1BG032140.1	105	108	LVFY	4	100
NAM_TRIDC1BG044490.1	103	106	LVFY	4	100
NAM_TRIDC1BG044790.1	101	104	LVFY	4	100
NAM_TRIDC2AG006940.1	105	108	LVFY	4	100
NAM_TRIDC2AG006950.1	105	108	LVFY	4	100
NAM_TRIDC2AG006960.1	105	108	LVFY	4	100
NAM_TRIDC2AG011890.2	106	109	LVFY	4	100
NAM_TRIDC2AG011900.1	106	109	LVFY	4	100
NAM_TRIDC2AG012010.3	104	107	LVFY	4	100
NAM_TRIDC2AG026000.3	105	108	LVFY	4	100
NAM_TRIDC2AG047550.2	102	105	LVFY	4	100
NAM_TRIDC2AG055190.1	104	107	LVFY	4	100
NAM_TRIDC2AG065740.1	107	110	LVFY	4	100
NAM_TRIDC2AG081280.1	102	105	LVFY	4	100
NAM_TRIDC2AG081290.2	119	122	LVFY	4	100
NAM_TRIDC2AG081300.3	119	122	LVFY	4	100
NAM_TRIDC2AG081320.2	39	42	LVFY	4	100
NAM_TRIDC2AG011960.2	106	109	LVFY	4	100
NAM_TRIDC2AG012060.1	104	107	LVFY	4	100
NAM_TRIDC2AG045390.1	105	108	LVFY	4	100
NAM_TRIDC2AG055610.1	105	108	LVFY	4	100
NAM_TRIDC2AG081330.3	119	122	LVFY	4	100
NAM_TRIDC2BG007950.1	105	108	LVFY	4	100
NAM_TRIDC2BG014700.3	106	109	LVFY	4	100
NAM_TRIDC2BG014720.1	106	109	LVFY	4	100
NAM_TRIDC2BG014810.2	104	107	LVFY	4	100
NAM_TRIDC2BG030490.3	105	108	LVFY	4	100
NAM_TRIDC2BG050060.3	102	105	LVFY	4	100
NAM_TRIDC2BG057950.2	104	107	LVFY	4	100
NAM_TRIDC2BG070660.4	107	110	LVFY	4	100
NAM_TRIDC2BG089930.1	117	120	LVFY	4	100
NAM_TRIDC2BG090000.1	118	121	LVFY	4	100
NAM_TRIDC2BG090040.1	67	70	LVFY	4	100
NAM_TRIDC2BG090080.3	119	122	LVFY	4	100
NAM_TRIDC2BG090110.1	34	37	LVFY	4	100
NAM_TRIDC2BG014750.2	106	109	LVFY	4	100
NAM_TRIDC2BG014820.2	104	107	LVFY	4	100
NAM_TRIDC2BG047980.1	105	108	LVFY	4	100
NAM_TRIDC2BG058430.2	105	108	LVFY	4	100
NAM_TRIDC2BG090120.2	119	122	LVFY	4	100
NAM_TRIDC2BG090140.1	109	112	LVFY	4	100
NAM_TRIDC3AG057770.6	101	104	LVFY	4	100
NAM_TRIDC3AG009300.1	105	108	LVFY	4	100
NAM_TRIDC3AG022260.1	105	108	LVFY	4	100
NAM_TRIDC3AG057440.1	103	106	LVFY	4	100
NAM_TRIDC3BG064820.2	101	104	LVFY	4	100
NAM_TRIDC3BG013080.1	105	108	LVFY	4	100
NAM_TRIDC3BG013090.1	104	107	LVFY	4	100
NAM_TRIDC3BG013110.1	104	107	LVFY	4	100
NAM_TRIDC3BG026490.1	109	112	LVFY	4	100
NAM_TRIDC3BG064440.1	103	106	LVFY	4	100
NAM_TRIDC4AG018100.3	143	146	LVFY	4	100
NAM_TRIDC4AG034610.1	104	107	LVFY	4	100
NAM_TRIDC4AG038260.1	102	105	LVFY	4	100
NAM_TRIDC4AG062440.4	107	110	LVFY	4	100
NAM_TRIDC4AG018150.2	104	107	LVFY	4	100
NAM_TRIDC4AG062370.3	107	110	LVFY	4	100
NAM_TRIDC4BG011130.1	102	105	LVFY	4	100
NAM_TRIDC4BG031510.4	104	107	LVFY	4	100
NAM_TRIDC4BG031550.2	103	106	LVFY	4	100
NAM_TRIDC4BG015250.1	104	107	LVFY	4	100
NAM_TRIDC4BG053980.1	105	108	LVFY	4	100
NAM_TRIDC4BG055140.1	35	38	LVFY	4	100
NAM_TRIDC4BG055150.1	105	108	LVFY	4	100
NAM_TRIDC4BG055160.3	105	108	LVFY	4	100
NAM_TRIDC4BG055180.1	105	108	LVFY	4	100
NAM_TRIDC5AG051640.1	104	107	LVFY	4	100
NAM_TRIDC5AG066970.1	103	106	LVFY	4	100
NAM_TRIDC5AG070010.1	105	108	LVFY	4	100
NAM_TRIDC5AG007610.6	105	108	LVFY	4	100
NAM_TRIDC5AG024070.1	104	107	LVFY	4	100
NAM_TRIDC5AG024080.2	104	107	LVFY	4	100
NAM_TRIDC5AG036350.1	104	107	LVFY	4	100
NAM_TRIDC5AG038530.1	102	105	LVFY	4	100
NAM_TRIDC5AG041500.2	107	110	LVFY	4	100
NAM_TRIDC5AG049910.9	104	107	LVFY	4	100
NAM_TRIDC5AG071200.1	58	61	LVFY	4	100
NAM_TRIDC5AG071210.2	105	108	LVFY	4	100
NAM_TRIDC5AG071230.2	105	108	LVFY	4	100
NAM_TRIDC5BG053620.1	104	107	LVFY	4	100
NAM_TRIDC5BG055980.1	104	107	LVFY	4	100
NAM_TRIDC5BG072170.2	103	106	LVFY	4	100
NAM_TRIDC5BG009050.6	106	109	LVFY	4	100
NAM_TRIDC5BG025260.2	104	107	LVFY	4	100
NAM_TRIDC5BG025270.1	104	107	LVFY	4	100
NAM_TRIDC5BG038340.4	104	107	LVFY	4	100
NAM_TRIDC5BG040590.1	103	106	LVFY	4	100
NAM_TRIDC5BG045360.2	107	110	LVFY	4	100
NAM_TRIDC5BG053690.1	104	107	LVFY	4	100
NAM_TRIDC6AG007040.1	102	105	LVFY	4	100
NAM_TRIDC6AG056340.1	114	117	LVFY	4	100
NAM_TRIDC6AG056350.1	114	117	LVFY	4	100
NAM_TRIDC6AG014100.3	109	112	LVFY	4	100
NAM_TRIDC6AG036620.2	105	108	LVFY	4	100
NAM_TRIDC6AG046230.1	104	107	LVFY	4	100
NAM_TRIDC6BG019590.3	109	112	LVFY	4	100
NAM_TRIDC6BG043490.1	105	108	LVFY	4	100
NAM_TRIDC6BG053930.1	104	107	LVFY	4	100
NAM_TRIDC6BG065810.1	114	117	LVFY	4	100
NAM_TRIDC6BG065820.3	116	119	LVFY	4	100
NAM_TRIDC7AG023550.1	104	107	LVFY	4	100
NAM_TRIDC7AG024270.1	104	107	LVFY	4	100
NAM_TRIDC7AG042610.1	104	107	LVFY	4	100
NAM_TRIDC7AG045670.1	117	120	LVFY	4	100
NAM_TRIDC7AG048760.3	107	110	LVFY	4	100
NAM_TRIDC7AG064780.1	112	115	LVFY	4	100
NAM_TRIDC7AG007450.8	107	110	LVFY	4	100
NAM_TRIDC7AG018700.1	104	107	LVFY	4	100
NAM_TRIDC7AG044390.4	105	108	LVFY	4	100
NAM_TRIDC7AG044650.1	104	107	LVFY	4	100
NAM_TRIDC7AG047140.2	107	110	LVFY	4	100
NAM_TRIDC7AG064940.1	113	116	LVFY	4	100
NAM_TRIDC7AG078470.1	103	106	LVFY	4	100
NAM_TRIDC7AG078490.1	103	106	LVFY	4	100
NAM_TRIDC7BG013970.1	104	107	LVFY	4	100
NAM_TRIDC7BG014950.1	104	107	LVFY	4	100
NAM_TRIDC7BG033770.1	104	107	LVFY	4	100
NAM_TRIDC7BG037600.1	117	120	LVFY	4	100
NAM_TRIDC7BG040550.1	107	110	LVFY	4	100
NAM_TRIDC7BG000610.1	108	111	LVFY	4	100
NAM_TRIDC7BG008180.1	104	107	LVFY	4	100
NAM_TRIDC7BG022770.3	105	108	LVFY	4	100
NAM_TRIDC7BG035620.3	105	108	LVFY	4	100
NAM_TRIDC7BG036050.1	104	107	LVFY	4	100
NAM_TRIDC7BG038560.4	107	110	LVFY	4	100
NAM_TRIDC7BG057590.1	112	115	LVFY	4	100
NAM_TRIDC7BG058300.1	110	113	LVFY	4	100
NAM_TRIDC7BG075200.1	103	106	LVFY	4	100
NAM_TRIDC0UG006710.1	106	109	LVFY	4	100
NAM_EMS45329.1	114	117	LVFY	4	100
NAM_EMS45984.1	104	107	LVFY	4	100
NAM_EMS47106.1	105	108	LVFY	4	100
NAM_EMS47288.1	93	96	LVFY	4	100
NAM_EMS47515.1	101	104	LVFY	4	100
NAM_EMS48623.1	105	108	LVFY	4	100
NAM_EMS49618.1	119	122	LVFY	4	100
NAM_EMS50460.1	124	127	LVFY	4	100
NAM_EMS51280.1	119	122	LVFY	4	100
NAM_EMS51610.1	104	107	LVFY	4	100
NAM_EMS52014.1	105	108	LVFY	4	100
NAM_EMS52427.1	112	115	LVFY	4	100
NAM_EMS55200.1	107	110	LVFY	4	100
NAM_EMS56160.1	104	107	LVFY	4	100
NAM_EMS58089.1	104	107	LVFY	4	100
NAM_EMS58788.1	104	107	LVFY	4	100
NAM_EMS59098.1	113	116	LVFY	4	100
NAM_EMS59383.1	78	81	LVFY	4	100
NAM_EMS60278.1	107	110	LVFY	4	100
NAM_EMS60751.1	105	108	LVFY	4	100
NAM_EMS60752.1	101	104	LVFY	4	100
NAM_EMS61298.1	104	107	LVFY	4	100
NAM_EMS62525.1	103	106	LVFY	4	100
NAM_EMS63115.1	104	107	LVFY	4	100
NAM_EMS63116.1	76	79	LVFY	4	100
NAM_EMS63328.1	104	107	LVFY	4	100
NAM_EMS63374.1	104	107	LVFY	4	100
NAM_EMS63623.1	105	108	LVFY	4	100
NAM_EMS63654.1	118	121	LVFY	4	100
NAM_EMS63656.1	119	122	LVFY	4	100
NAM_EMS63687.1	107	110	LVFY	4	100
NAM_EMS64846.1	69	72	LVFY	4	100
NAM_EMS65428.1	104	107	LVFY	4	100
NAM_EMS66868.1	102	105	LVFY	4	100
NAM_EMS67313.1	107	110	LVFY	4	100
NAM_EMS67314.1	107	110	LVFY	4	100
NAM_EMS67683.1	77	80	LVFY	4	100
NAM_Sc7Loc02010195.1	123	126	LVFY	4	100
NAM_Sc2Loc00107447.2	105	108	LVFY	4	100
NAM_Sc2Loc01112064.3	106	109	LVFY	4	100
NAM_Sc3Loc00752287.1	105	108	LVFY	4	100
NAM_Sc4Loc01350531.6	107	110	LVFY	4	100
NAM_Sc3Loc02054188.3	105	108	LVFY	4	100
NAM_Sc2Loc02037172.1	15	18	LVFY	4	100
NAM_Sc6Loc02090305.1	103	106	LVFY	4	100
NAM_Sc0Loc01777013.1	44	47	LVFY	4	100
NAM_Sc3Loc01246026.3	101	104	LVFY	4	100
NAM_Sc5Loc01448022.1	104	107	LVFY	4	100
NAM_Sc2Loc00196760.1	106	109	LVFY	4	100
NAM_Sc2Loc01436115.1	105	108	LVFY	4	100
NAM_Sc7Loc02010729.1	117	120	LVFY	4	100
NAM_Sc2Loc00077231.6	119	122	LVFY	4	100
NAM_Sc7Loc01231388.4	105	108	LVFY	4	100
NAM_Sc1Loc00250157.1	103	106	LVFY	4	100
NAM_Sc6Loc00765936.1	40	43	LVFY	4	100
NAM_Sc7Loc01453977.1	107	110	LVFY	4	100
NAM_Sc0Loc00105769.4	107	110	LVFY	4	100
NAM_Sc4Loc01343435.3	107	110	LVFY	4	100
NAM_Sc0Loc01170438.2	102	105	LVFY	4	100
NAM_Sc3Loc00968230.3	105	108	LVFY	4	100
NAM_Sc6Loc01920602.2	103	106	LVFY	4	100
NAM_Sc2Loc01639856.1	104	107	LVFY	4	100
NAM_Sc4Loc01468678.1	104	107	LVFY	4	100
NAM_Sc4Loc00290780.1	108	111	LVFY	4	100
NAM_Sc2Loc00185105.3	105	108	LVFY	4	100
NAM_Sc5Loc00143677.1	104	107	LVFY	4	100
NAM_Sc3Loc01443861.2	103	106	LVFY	4	100
NAM_Sc6Loc02128153.2	107	110	LVFY	4	100
NAM_Sc2Loc01506751.1	105	108	LVFY	4	100
NAM_Sc6Loc02042873.3	109	112	LVFY	4	100
NAM_Sc2Loc01479836.2	105	108	LVFY	4	100
NAM_Sc6Loc00341922.1	104	107	LVFY	4	100
NAM_Sc0Loc00174757.1	104	107	LVFY	4	100
NAM_Sc5Loc01231657.1	104	107	LVFY	4	100
NAM_Sc4Loc00417513.2	104	107	LVFY	4	100
NAM_Sc1Loc01342076.2	55	58	LVFY	4	100
NAM_Sc7Loc00162016.1	52	55	LVFY	4	100
NAM_Sc5Loc01884108.4	107	110	LVFY	4	100
NAM_Sc7Loc00302599.1	104	107	LVFY	4	100
NAM_Sc4Loc00181785.2	102	105	LVFY	4	100
NAM_Sc5Loc01924009.1	105	108	LVFY	4	100
NAM_Sc3Loc01611953.1	8	11	LVFY	4	100
NAM_Sc0Loc01859653.3	103	106	LVFY	4	100
NAM_Sc7Loc01511102.5	103	106	LVFY	4	100
NAM_Sc4Loc00205895.2	104	107	LVFY	4	100
NAM_Sc5Loc00321677.1	104	107	LVFY	4	100
NAM_Sc1Loc00064169.3	78	81	LVFY	4	100
NAM_Sc2Loc00085302.5	102	105	LVFY	4	100
NAM_Sc3Loc02140839.1	108	111	LVFY	4	100
NAM_Sc5Loc01961966.4	104	107	LVFY	4	100
NAM_Sc3Loc00192897.1	105	108	LVFY	4	100
NAM_Sc6Loc01489853.2	114	117	LVFY	4	100
NAM_Sc1Loc00172179.4	105	108	LVFY	4	100
NAM_Sc7Loc01512935.2	112	115	LVFY	4	100
NAM_Sc4Loc00223841.2	104	107	LVFY	4	100
NAM_Sc6Loc01432844.7	105	108	LVFY	4	100
NAM_Sc4Loc01467434.5	107	110	LVFY	4	100
NAM_Sc5Loc01953830.1	105	108	LVFY	4	100
NAM_Sobic.001G040200.1.p	102	105	LVFY	4	100
NAM_Sobic.001G163800.1.p	102	105	LVFY	4	100
NAM_Sobic.001G290400.1.p	104	107	LVFY	4	100
NAM_Sobic.001G316800.1.p	109	112	LVFY	4	100
NAM_Sobic.001G360300.1.p	107	110	LVFY	4	100
NAM_Sobic.001G385800.1.p	104	107	LVFY	4	100
NAM_Sobic.001G386000.1.p	103	106	LVFY	4	100
NAM_Sobic.001G515800.1.p	105	108	LVFY	4	100
NAM_Sobic.001G522700.1.p	105	108	LVFY	4	100
NAM_Sobic.002G029400.1.p	108	111	LVFY	4	100
NAM_Sobic.002G080100.1.p	102	105	LVFY	4	100
NAM_Sobic.002G192600.1.p	106	109	LVFY	4	100
NAM_Sobic.002G199200.1.p	113	116	LVFY	4	100
NAM_Sobic.002G200300.1.p	104	107	LVFY	4	100
NAM_Sobic.002G253000.1.p	107	110	LVFY	4	100
NAM_Sobic.002G342100.2.p	105	108	LVFY	4	100
NAM_Sobic.002G420700.1.p	104	107	LVFY	4	100
NAM_Sobic.002G421400.1.p	103	106	LVFY	4	100
NAM_Sobic.003G001701.1.p	105	108	LVFY	4	100
NAM_Sobic.003G101100.1.p	108	111	LVFY	4	100
NAM_Sobic.003G105600.1.p	106	109	LVFY	4	100
NAM_Sobic.003G105800.1.p	115	118	LVFY	4	100
NAM_Sobic.003G334600.1.p	104	107	LVFY	4	100
NAM_Sobic.003G379700.1.p	101	104	LVFY	4	100
NAM_Sobic.003G382300.1.p	104	107	LVFY	4	100
NAM_Sobic.004G112200.1.p	107	110	LVFY	4	100
NAM_Sobic.004G191700.1.p	102	105	LVFY	4	100
NAM_Sobic.004G219500.1.p	105	108	LVFY	4	100
NAM_Sobic.004G237900.1.p	104	107	LVFY	4	100
NAM_Sobic.004G302400.1.p	105	108	LVFY	4	100
NAM_Sobic.004G338800.1.p	112	115	LVFY	4	100
NAM_Sobic.005G018500.1.p	104	107	LVFY	4	100
NAM_Sobic.005G018700.1.p	104	107	LVFY	4	100
NAM_Sobic.005G056300.1.p	105	108	LVFY	4	100
NAM_Sobic.005G064600.2.p	101	104	LVFY	4	100
NAM_Sobic.005G095800.1.p	69	72	LVFY	4	100
NAM_Sobic.005G188000.1.p	106	109	LVFY	4	100
NAM_Sobic.006G092100.1.p	105	108	LVFY	4	100
NAM_Sobic.006G107400.1.p	105	108	LVFY	4	100
NAM_Sobic.006G147400.1.p	91	94	LVFY	4	100
NAM_Sobic.006G160900.1.p	105	108	LVFY	4	100
NAM_Sobic.006G218300.2.p	120	123	LVFY	4	100
NAM_Sobic.006G279400.1.p	122	125	LVFY	4	100
NAM_Sobic.007G003000.1.p	125	128	LVFY	4	100
NAM_Sobic.007G015500.1.p	103	106	LVFY	4	100
NAM_Sobic.007G018100.1.p	105	108	LVFY	4	100
NAM_Sobic.007G071000.1.p	110	113	LVFY	4	100
NAM_Sobic.007G136300.2.p	108	111	LVFY	4	100
NAM_Sobic.007G138600.1.p	104	107	LVFY	4	100
NAM_Sobic.007G209200.1.p	104	107	LVFY	4	100
NAM_Sobic.008G021800.1.p	104	107	LVFY	4	100
NAM_Sobic.008G071400.1.p	104	107	LVFY	4	100
NAM_Sobic.008G094700.1.p	112	115	LVFY	4	100
NAM_Sobic.008G164800.2.p	105	108	LVFY	4	100
NAM_Sobic.009G086800.1.p	107	110	LVFY	4	100
NAM_Sobic.009G140500.1.p	103	106	LVFY	4	100
NAM_Sobic.009G142200.1.p	108	111	LVFY	4	100
NAM_Sobic.010G022400.1.p	106	109	LVFY	4	100
NAM_Sobic.010G155100.1.p	106	109	LVFY	4	100
NAM_Sobic.010G227300.1.p	113	116	LVFY	4	100
NAM_Seita_1G015000.1.p	107	110	LVFY	4	100
NAM_Seita_1G209000.1.p	102	105	LVFY	4	100
NAM_Seita_1G239100.1.p	102	105	LVFY	4	100
NAM_Seita_1G251900.1.p	105	108	LVFY	4	100
NAM_Seita_1G318900.1.p	104	107	LVFY	4	100
NAM_Seita_1G359600.1.p	108	111	LVFY	4	100
NAM_Seita_2G028200.1.p	108	111	LVFY	4	100
NAM_Seita_2G086600.1.p	102	105	LVFY	4	100
NAM_Seita_2G185700.1.p	109	112	LVFY	4	100
NAM_Seita_2G203800.1.p	104	107	LVFY	4	100
NAM_Seita_2G260000.1.p	107	110	LVFY	4	100
NAM_Seita_2G355900.1.p	105	108	LVFY	4	100
NAM_Seita_2G436000.1.p	104	107	LVFY	4	100
NAM_Seita_2G436400.1.p	102	105	LVFY	4	100
NAM_Seita_3G003000.1.p	114	117	LVFY	4	100
NAM_Seita_3G237100.1.p	101	104	LVFY	4	100
NAM_Seita_3G238700.1.p	103	106	LVFY	4	100
NAM_Seita_3G319900.1.p	116	119	LVFY	4	100
NAM_Seita_3G386200.1.p	105	108	LVFY	4	100
NAM_Seita_4G021700.1.p	105	108	LVFY	4	100
NAM_Seita_4G157500.1.p	104	107	LVFY	4	100
NAM_Seita_4G169200.1.p	106	109	LVFY	4	100
NAM_Seita_4G263400.1.p	111	114	LVFY	4	100
NAM_Seita_5G002700.1.p	103	106	LVFY	4	100
NAM_Seita_5G069100.1.p	114	117	LVFY	4	100
NAM_Seita_5G070900.1.p	104	107	LVFY	4	100
NAM_Seita_5G072800.1.p	108	111	LVFY	4	100
NAM_Seita_5G358900.1.p	104	107	LVFY	4	100
NAM_Seita_5G405100.1.p	101	104	LVFY	4	100
NAM_Seita_5G407700.1.p	103	106	LVFY	4	100
NAM_Seita_5G435400.1.p	108	111	LVFY	4	100
NAM_Seita_6G003700.1.p	121	124	LVFY	4	100
NAM_Seita_6G032700.1.p	107	110	LVFY	4	100
NAM_Seita_6G089300.1.p	103	106	LVFY	4	100
NAM_Seita_6G157900.1.p	110	113	LVFY	4	100
NAM_Seita_6G159900.1.p	104	107	LVFY	4	100
NAM_Seita_6G206400.1.p	104	107	LVFY	4	100
NAM_Seita_7G110400.1.p	105	108	LVFY	4	100
NAM_Seita_7G124900.1.p	102	105	LVFY	4	100
NAM_Seita_7G166500.1.p	105	108	LVFY	4	100
NAM_Seita_7G181500.1.p	105	108	LVFY	4	100
NAM_Seita_7G240100.1.p	115	118	LVFY	4	100
NAM_Seita_7G306400.1.p	104	107	LVFY	4	100
NAM_Seita_7G306500.1.p	109	112	LVFY	4	100
NAM_Seita_8G008000.1.p	109	112	LVFY	4	100
NAM_Seita_8G008100.1.p	104	107	LVFY	4	100
NAM_Seita_8G060900.1.p	101	104	LVFY	4	100
NAM_Seita_9G039200.1.p	102	105	LVFY	4	100
NAM_Seita_9G165600.1.p	102	105	LVFY	4	100
NAM_Seita_9G222900.1.p	104	107	LVFY	4	100
NAM_Seita_9G314000.1.p	104	107	LVFY	4	100
NAM_Seita_9G345100.1.p	108	111	LVFY	4	100
NAM_Seita_9G392600.1.p	104	107	LVFY	4	100
NAM_Seita_9G417600.1.p	104	107	LVFY	4	100
NAM_Seita_9G417900.1.p	103	106	LVFY	4	100
NAM_Seita_9G551000.1.p	105	108	LVFY	4	100
NAM_Seita_9G557600.1.p	105	108	LVFY	4	100
NAM_Seita_9G572900.1.p	121	124	LVFY	4	100
NAM_AC198937.4 FGP005	104	107	LVFY	4	100
NAM_AC211478.3 FGP004	68	71	LVFY	4	100
NAM_AC212859.3 FGP008	118	121	LVFY	4	100
NAM_GRMZM2G008374 P02	112	115	LVFY	4	100
NAM_GRMZM2G009892 P01	102	105	LVFY	4	100
NAM_GRMZM2G011598 P01	105	108	LVFY	4	100
NAM_GRMZM2G014653 P01	101	104	LVFY	4	100
NAM_GRMZM2G018436 P01	111	114	LVFY	4	100
NAM_GRMZM2G018553 P01	107	110	LVFY	4	100
NAM_GRMZM2G025642 P01	105	108	LVFY	4	100
NAM_GRMZM2G030325 P01	103	106	LVFY	4	100
NAM_GRMZM2G031001 P01	103	106	LVFY	4	100
NAM_GRMZM2G041746 P02	107	110	LVFY	4	100
NAM_GRMZM2G042494 P01	105	108	LVFY	4	100
NAM_GRMZM2G043813 P01	105	108	LVFY	4	100
NAM_GRMZM2G048826 P01	112	115	LVFY	4	100
NAM_GRMZM2G052239 P01	116	119	LVFY	4	100
NAM_GRMZM2G059428 P01	105	108	LVFY	4	100
NAM_GRMZM2G060116 P01	54	57	LVFY	4	100
NAM_GRMZM2G062009 P01	106	109	LVFY	4	100
NAM_GRMZM2G062650 P01	107	110	LVFY	4	100
NAM_GRMZM2G063522 P01	109	112	LVFY	4	100
NAM_GRMZM2G068973 P01	104	107	LVFY	4	100
NAM_GRMZM2G069047 P01	105	108	LVFY	4	100
NAM_GRMZM2G079632 P01	102	105	LVFY	4	100
NAM_GRMZM2G081930 P01	104	107	LVFY	4	100
NAM_GRMZM2G082709 P01	104	107	LVFY	4	100
NAM_GRMZM2G083347 P01	113	116	LVFY	4	100
NAM_GRMZM2G091490 P01	110	113	LVFY	4	100
NAM_GRMZM2G092465 P01	105	108	LVFY	4	100
NAM_GRMZM2G099144 P01	105	108	LVFY	4	100
NAM_GRMZM2G100593 P01	104	107	LVFY	4	100
NAM_GRMZM2G104074 P01	106	109	LVFY	4	100
NAM_GRMZM2G109627 P01	112	115	LVFY	4	100
NAM_GRMZM2G114850 P01	107	110	LVFY	4	100
NAM_GRMZM2G123246 P01	103	106	LVFY	4	100
NAM_GRMZM2G123667 P02	101	104	LVFY	4	100
NAM_GRMZM2G126817 P01	105	108	LVFY	4	100
NAM_GRMZM2G126936 P01	54	57	LVFY	4	100
NAM_GRMZM2G127379 P01	111	114	LVFY	4	100
NAM_GRMZM2G134687 P01	103	106	LVFY	4	100
NAM_GRMZM2G139700 P01	105	108	LVFY	4	100
NAM_GRMZM2G140901 P01	106	109	LVFY	4	100
NAM_GRMZM2G146380 P01	4	7	LVFY	4	100
NAM_GRMZM2G147867 P01	103	106	LVFY	4	100
NAM_GRMZM2G152543 P01	104	107	LVFY	4	100
NAM_GRMZM2G154182 P01	106	109	LVFY	4	100
NAM_GRMZM2G155816 P01	108	111	LVFY	4	100
NAM_GRMZM2G156977 P01	114	117	LVFY	4	100
NAM_GRMZM2G159094 P01	104	107	LVFY	4	100
NAM_GRMZM2G159500 P02	103	106	LVFY	4	100
NAM_GRMZM2G162739 P01	102	105	LVFY	4	100
NAM_GRMZM2G167018 P01	105	108	LVFY	4	100
NAM_GRMZM2G171395 P01	107	110	LVFY	4	100
NAM_GRMZM2G178998 P01	105	108	LVFY	4	100
NAM_GRMZM2G179885 P02	105	108	LVFY	4	100
NAM_GRMZM2G180328 P01	101	104	LVFY	4	100
NAM_GRMZM2G181605 P01	108	111	LVFY	4	100
NAM_GRMZM2G312201 P01	104	107	LVFY	4	100
NAM_GRMZM2G315140 P01	105	108	LVFY	4	100
NAM_GRMZM2G336533 P01	107	110	LVFY	4	100
NAM_GRMZM2G347043 P01	102	105	LVFY	4	100
NAM_GRMZM2G354151 P01	105	108	LVFY	4	100
NAM_GRMZM2G386163 P01	107	110	LVFY	4	100
NAM_GRMZM2G393433 P02	104	107	LVFY	4	100
NAM_GRMZM2G430522 P01	104	107	LVFY	4	100
NAM_GRMZM2G430849 P01	104	107	LVFY	4	100
NAM_GRMZM2G435824 P01	105	108	LVFY	4	100
NAM_GRMZM2G479980 P01	108	111	LVFY	4	100
NAM_GRMZM5G813651 P01	103	106	LVFY	4	100
NAM_GRMZM5G857701 P01	115	118	LVFY	4	100
NAM_GRMZM5G898290 P01	102	105	LVFY	4	100
NAM_GRMZM6G257110 P01	116	119	LVFY	4	100
NAM_Zpz_sc00004.1.g01190.1.sm.mkhc	104	107	LVFY	4	100
NAM_Zpz_sc00004.1.g01210.1.sm.mkhc	102	105	LVFY	4	100
NAM_Zpz_sc00020.1.g00070.1.am.mk	105	108	LVFY	4	100
NAM_Zpz_sc00024.1.g00520.1.sm.mk	104	107	LVFY	4	100
NAM_Zpz_sc00026.1.g00080.1.sm.mkhc	103	106	LVFY	4	100
NAM_Zpz_sc00026.1.g00140.1.am.mk	126	129	LVFY	4	100
NAM_Zpz_sc00034.1.g00380.1.am.mk	103	106	LVFY	4	100
NAM_Zpz_sc00042.1.g00140.1.am.mk	51	54	LVFY	4	100
NAM_Zpz_sc00043.1.g00390.1.sm.mk	101	104	LVFY	4	100
NAM_Zpz_sc00055.1.g00350.1.sm.mkhc	49	52	LVFY	4	100
NAM_Zpz_sc00088.1.g00360.1.am.mk	105	108	LVFY	4	100
NAM_Zpz_sc00095.1.g00090.1.am.mk	102	105	LVFY	4	100
NAM_Zpz_sc00120.1.g00330.1.sm.mkhc	105	108	LVFY	4	100
NAM_Zpz_sc00127.1.g00380.1.sm.mkhc	102	105	LVFY	4	100
NAM_Zpz_sc00137.1.g00210.1.sm.mkhc	104	107	LVFY	4	100
NAM_Zpz_sc00141.1.g00150.1.sm.mkhc	108	111	LVFY	4	100
NAM_Zpz_sc00149.1.g00380.1.sm.mk	104	107	LVFY	4	100
NAM_Zpz_sc00155.1.g00070.1.sm.mk	106	109	LVFY	4	100
NAM_Zpz_sc00165.1.g00600.1.am.mk	105	108	LVFY	4	100
NAM_Zpz_sc00196.1.g00070.1.am.mk	105	108	LVFY	4	100
NAM_Zpz_sc00200.1.g00260.1.sm.mkhc	121	124	LVFY	4	100
NAM_Zpz_sc00238.1.g00510.1.am.mkhc	109	112	LVFY	4	100
NAM_Zpz_sc00261.1.g00430.1.sm.mk	104	107	LVFY	4	100
NAM_Zpz_sc00266.1.g00320.1.am.mk	105	108	LVFY	4	100
NAM_Zpz_sc00271.1.g00050.1.sm.mk	10	13	LVFY	4	100
NAM_Zpz_sc00278.1.g00290.1.am.mk	124	127	LVFY	4	100
NAM_Zpz_sc00281.1.g00120.1.sm.mk	128	131	LVFY	4	100
NAM_Zpz_sc00298.1.g00130.1.am.mk	104	107	LVFY	4	100
NAM_Zpz_sc00312.1.g00330.1.am.mk	113	116	LVFY	4	100
NAM_Zpz_sc00313.1.g00330.1.sm.mk	102	105	LVFY	4	100
NAM_Zpz_sc00314.1.g00510.1.am.mk	112	115	LVFY	4	100
NAM_Zpz_sc00346.1.g00080.1.sm.mk	53	56	LVFY	4	100
NAM_Zpz_sc00364.1.g00060.1.sm.mk	105	108	LVFY	4	100
NAM_Zpz_sc00365.1.g00270.1.sm.mk	105	108	LVFY	4	100
NAM_Zpz_sc00367.1.g00130.1.sm.mkhc	108	111	LVFY	4	100
NAM_Zpz_sc00371.1.g00230.1.sm.mkhc	109	112	LVFY	4	100
NAM_Zpz_sc00373.1.g00050.1.am.mk	103	106	LVFY	4	100
NAM_Zpz_sc00381.1.g00410.1.am.mk	108	111	LVFY	4	100
NAM_Zpz_sc00385.1.g00540.1.sm.mkhc	105	108	LVFY	4	100
NAM_Zpz_sc00389.1.g00090.1.sm.mk	109	112	LVFY	4	100
NAM_Zpz_sc00445.1.g00020.1.am.mk	102	105	LVFY	4	100
NAM_Zpz_sc00455.1.g00040.1.sm.mk	54	57	LVFY	4	100
NAM_Zpz_sc00563.1.g00340.1.am.mkhc	105	108	LVFY	4	100
NAM_Zpz_sc00565.1.g00340.1.am.mk	104	107	LVFY	4	100
NAM_Zpz_sc00619.1.g00030.1.sm.mkhc	103	106	LVFY	4	100
NAM_Zpz_sc00627.1.g00130.1.am.mk	111	114	LVFY	4	100
NAM_Zpz_sc00652.1.g00150.1.sm.mkhc	102	105	LVFY	4	100
NAM_Zpz_sc00663.1.g00060.1.sm.mkhc	101	104	LVFY	4	100
NAM_Zpz_sc00680.1.g00110.1.sm.mkhc	102	105	LVFY	4	100
NAM_Zpz_sc00690.1.g00140.1.am.mk	102	105	LVFY	4	100
NAM_Zpz_sc00724.1.g00030.1.am.mk	104	107	LVFY	4	100
NAM_Zpz_sc00727.1.g00050.1.sm.mk	102	105	LVFY	4	100
NAM_Zpz_sc00760.1.g00090.1.sm.mk	106	109	LVFY	4	100
NAM_Zpz_sc00760.1.g00320.1.sm.mk	10	13	LVFY	4	100
NAM_Zpz_sc00802.1.g00060.1.sm.mkhc	53	56	LVFY	4	100
NAM_Zpz_sc00802.1.g00200.1.am.mk	103	106	LVFY	4	100
NAM_Zpz_sc00887.1.g00240.1.am.mk	105	108	LVFY	4	100
NAM_Zpz_sc00924.1.g00060.1.sm.mk	101	104	LVFY	4	100
NAM_Zpz_sc01057.1.g00080.1.sm.mk	106	109	LVFY	4	100
NAM_Zpz_sc01178.1.g00070.1.sm.mkhc	109	112	LVFY	4	100
NAM_Zpz_sc01205.1.g00190.1.am.mk	106	109	LVFY	4	100
NAM_Zpz_sc01251.1.g00160.1.am.mk	121	124	LVFY	4	100
NAM_Zpz_sc01263.1.g00170.1.am.mk	106	109	LVFY	4	100
NAM_Zpz_sc01339.1.g00020.1.am.mk	45	48	LVFY	4	100
NAM_Zpz_sc01456.1.g00130.1.am.mk	102	105	LVFY	4	100
NAM_Zpz_sc01458.1.g00020.1.am.mk	104	107	LVFY	4	100
NAM_Zpz_sc01458.1.g00060.1.am.mk	103	106	LVFY	4	100
NAM_Zpz_sc01463.1.g00070.1.am.mk	104	107	LVFY	4	100
NAM_Zpz_sc01496.1.g00170.1.sm.mkhc	109	112	LVFY	4	100
NAM_Zpz_sc01685.1.g00040.1.am.mk	103	106	LVFY	4	100
NAM_Zpz_sc01687.1.g00020.1.sm.mk	121	124	LVFY	4	100
NAM_Zpz_sc01701.1.g00130.1.sm.mkhc	107	110	LVFY	4	100
NAM_Zpz_sc01713.1.g00170.1.sm.mkhc	107	110	LVFY	4	100
NAM_Zpz_sc01716.1.g00180.1.sm.mkhc	102	105	LVFY	4	100
NAM_Zpz_sc01759.1.g00050.1.am.mkhc	97	100	LVFY	4	100
NAM_Zpz_sc01759.1.g00100.1.am.mk	105	108	LVFY	4	100
NAM_Zpz_sc01786.1.g00050.1.am.mk	113	116	LVFY	4	100
NAM_Zpz_sc01864.1.g00020.1.am.mk	68	71	LVFY	4	100
NAM_Zpz_sc02100.1.g00110.1.am.mk	105	108	LVFY	4	100
NAM_Zpz_sc02131.1.g00040.1.am.mk	105	108	LVFY	4	100
NAM_Zpz_sc02139.1.g00010.1.am.mk	128	131	LVFY	4	100
NAM_Zpz_sc02192.1.g00010.1.sm.mkhc	112	115	LVFY	4	100
NAM_Zpz_sc02228.1.g00080.1.am.mk	103	106	LVFY	4	100
NAM_Zpz_sc02267.1.g00030.1.sm.mk	105	108	LVFY	4	100
NAM_Zpz_sc02548.1.g00030.1.am.mk	108	111	LVFY	4	100
NAM_Zpz_sc02788.1.g00030.1.am.mk	110	113	LVFY	4	100
NAM_Zpz_sc02845.1.g00050.1.sm.mk	63	66	LXXX	4	100
NAM_Zpz_sc02845.1.g00060.1.am.mk	63	66	LXXX	4	100
NAM_Zpz_sc02913.1.g00070.1.sm.mkhc	104	107	LVFY	4	100
NAM_Zpz_sc02943.1.g00010.1.sm.mkhc	53	56	LVFY	4	100
NAM_Zpz_sc02955.1.g00030.1.sm.mk	105	108	LVFY	4	100
NAM_Zpz_sc03116.1.g00030.1.sm.mk	54	57	LVFY	4	100
NAM_Zpz_sc03117.1.g00040.1.sm.mk	105	108	LVFY	4	100
NAM_Zpz_sc03117.1.g00050.1.sm.mkhc	115	118	LVFY	4	100
NAM_Zpz_sc03145.1.g00060.1.am.mk	106	109	LVFY	4	100
NAM_Zpz_sc03185.1.g00060.1.sm.mk	104	107	LVFY	4	100
NAM_Zpz_sc03270.1.g00050.1.am.mk	121	124	LVFY	4	100
NAM_Zpz_sc03371.1.g00030.1.sm.mkhc	110	113	LVFY	4	100
NAM_Zpz_sc03398.1.g00020.1.am.mk	104	107	LVFY	4	100
NAM_Zpz_sc03453.1.g00010.1.am.mk	103	106	LVFY	4	100
NAM_Zpz_sc03469.1.g00030.1.sm.mkhc	108	111	LVFY	4	100
NAM_Zpz_sc03540.1.g00020.1.sm.mk	107	110	LVFY	4	100
NAM_Zpz_sc03643.1.g00060.1.sm.mk	104	107	LVFY	4	100
NAM_Zpz_sc03671.1.g00030.1.am.mk	106	109	LVFY	4	100
NAM_Zpz_sc03922.1.g00040.1.am.mkhc	101	104	LVFY	4	100
NAM_Zpz_sc04297.1.g00020.1.am.mk	105	108	LVFY	4	100
NAM_Zpz_sc04624.1.g00040.1.am.mk	102	105	LVFY	4	100
NAM_Aco000307.1	105	108	LVFY	4	100
NAM_Aco000364.1	106	109	LVFY	4	100
NAM_Aco000744.1	104	107	LVFY	4	100
NAM_Aco001109.1	104	107	LVFY	4	100
NAM_Aco001674.1	102	105	LVFY	4	100
NAM_Aco002878.1	105	108	LVFY	4	100
NAM_Aco003626.1	101	104	LVFY	4	100
NAM_Aco004364.1	106	109	LVFY	4	100
NAM_Aco004776.1	103	106	LVFY	4	100
NAM_Aco005059.1	113	116	LVFY	4	100
NAM_Aco006979.1	104	107	LVFY	4	100
NAM_Aco007448.1	109	112	LVFY	4	100
NAM_Aco007609.1	105	108	LVFY	4	100
NAM_Aco007742.1	105	108	LVFY	4	100
NAM_Aco008000.1	105	108	LVFY	4	100
NAM_Aco009152.1	103	106	LVFY	4	100
NAM_Aco011352.1	103	106	LVFY	4	100
NAM_Aco011825.1	105	108	LVFY	4	100
NAM_Aco011880.1	105	108	LVFY	4	100
NAM_Aco012211.1	104	107	LVFY	4	100
NAM_Aco012598.1	104	107	LVFY	4	100
NAM_Aco012599.1	61	64	LVFY	4	100
NAM_Aco012600.1	103	106	LVFY	4	100
NAM_Aco012922.1	104	107	LVFY	4	100
NAM_Aco013595.1	97	100	LVFY	4	100
NAM_Aco014680.1	102	105	LVFY	4	100
NAM_Aco014816.1	59	62	LVFY	4	100
NAM_Aco015539.1	105	108	LVFY	4	100
NAM_Aco017708.1	105	108	LVFY	4	100
NAM_Aco018659.1	84	87	LVFY	4	100
NAM_Aco018846.1	104	107	LVFY	4	100
NAM_Aco019379.1	101	104	LVFY	4	100
NAM_Aco020033.1	102	105	LVFY	4	100
NAM_Aco020094.1	104	107	LVFY	4	100
NAM_Aco023285.1	104	107	LVFY	4	100
NAM_Aco023288.1	104	107	LVFY	4	100
NAM_Aco023290.1	103	106	LVFY	4	100
NAM_Aco023481.1	105	108	LVFY	4	100
NAM_Aco028749.1	105	108	LVFY	4	100
NAM_Aco031295.1	120	123	LVFY	4	100
NAM_GSMUA_Achr10P04320_001	103	106	LVFY	4	100
NAM_GSMUA_Achr10P04530_001	104	107	LVFY	4	100
NAM_GSMUA_Achr10P04570_001	101	104	LVFY	4	100
NAM_GSMUA_Achr10P05070_001	103	106	LVFY	4	100
NAM_GSMUA_Achr10P08120_001	105	108	LVFY	4	100
NAM_GSMUA_Achr10P10690_001	104	107	LVFY	4	100
NAM_GSMUA_Achr10P11910_001	101	104	LVFY	4	100
NAM_GSMUA_Achr10P12860_001	105	108	LVFY	4	100
NAM_GSMUA_Achr10P14400_001	106	109	LVFY	4	100
NAM_GSMUA_Achr10P16940_001	101	104	LVFY	4	100
NAM_GSMUA_Achr10P19900_001	102	105	LVFY	4	100
NAM_GSMUA_Achr10P21750_001	106	109	LVFY	4	100
NAM_GSMUA_Achr10P22350_001	104	107	LVFY	4	100
NAM_GSMUA_Achr10P26180_001	104	107	LVFY	4	100
NAM_GSMUA_Achr10P29200_001	104	107	LVFY	4	100
NAM_GSMUA_Achr11P00880_001	104	107	LVFY	4	100
NAM_GSMUA_Achr11P01320_001	105	108	LVFY	4	100
NAM_GSMUA_Achr11P03040_001	105	108	LVFY	4	100
NAM_GSMUA_Achr11P03780_001	110	113	LVFY	4	100
NAM_GSMUA_Achr11P08970_001	103	106	LVFY	4	100
NAM_GSMUA_Achr11P16860_001	102	105	LVFY	4	100
NAM_GSMUA_Achr11P17510_001	105	108	LVFY	4	100
NAM_GSMUA_Achr11P17780_001	130	133	LVFY	4	100
NAM_GSMUA_Achr11P22760_001	105	108	LVFY	4	100
NAM_GSMUA_Achr11P25720_001	107	110	LVFY	4	100
NAM_GSMUA_Achr11P26450_001	103	106	LVFY	4	100
NAM_GSMUA_Achr1P02710_001	105	108	LVFY	4	100
NAM_GSMUA_Achr1P03560_001	108	111	LVFY	4	100
NAM_GSMUA_Achr1P08860_001	105	108	LVFY	4	100
NAM_GSMUA_Achr1P10860_001	104	107	LVFY	4	100
NAM_GSMUA_Achr1P20530_001	104	107	LVFY	4	100
NAM_GSMUA_Achr2P05640_001	101	104	LVFY	4	100
NAM_GSMUA_Achr2P20020_001	106	109	LVFY	4	100
NAM_GSMUA_Achr3P09520_001	103	106	LVFY	4	100
NAM_GSMUA_Achr3P12230_001	105	108	LVFY	4	100
NAM_GSMUA_Achr3P14720_001	105	108	LVFY	4	100
NAM_GSMUA_Achr3P18010_001	104	107	LVFY	4	100
NAM_GSMUA_Achr3P18020_001	103	106	LVFY	4	100
NAM_GSMUA_Achr3P18070_001	102	105	LVFY	4	100
NAM_GSMUA_Achr3P18680_001	101	104	LVFY	4	100
NAM_GSMUA_Achr3P18990_001	101	104	LVFY	4	100
NAM_GSMUA_Achr3P21690_001	103	106	LVFY	4	100
NAM_GSMUA_Achr3P22360_001	105	108	LVFY	4	100
NAM_GSMUA_Achr3P23360_001	104	107	LVFY	4	100
NAM_GSMUA_Achr4P02380_001	104	107	LVFY	4	100
NAM_GSMUA_Achr4P02390_001	104	107	LVFY	4	100
NAM_GSMUA_Achr4P10310_001	104	107	LVFY	4	100
NAM_GSMUA_Achr4P21900_001	105	108	LVFY	4	100
NAM_GSMUA_Achr4P23030_001	105	108	LVFY	4	100
NAM_GSMUA_Achr5P00500_001	107	110	LVFY	4	100
NAM_GSMUA_Achr5P03360_001	104	107	LVFY	4	100
NAM_GSMUA_Achr5P07590_001	104	107	LVFY	4	100
NAM_GSMUA_Achr5P07600_001	103	106	LVFY	4	100
NAM_GSMUA_Achr5P17060_001	104	107	LVFY	4	100
NAM_GSMUA_Achr5P18140_001	127	130	LVFY	4	100
NAM_GSMUA_Achr5P18670_001	104	107	LVFY	4	100
NAM_GSMUA_Achr5P19060_001	105	108	LVFY	4	100
NAM_GSMUA_Achr5P26640_001	104	107	LVFY	4	100
NAM_GSMUA_Achr6P01770_001	104	107	LVFY	4	100
NAM_GSMUA_Achr6P02680_001	104	107	LVFY	4	100
NAM_GSMUA_Achr6P08600_001	103	106	LVFY	4	100
NAM_GSMUA_Achr6P16560_001	102	105	LVFY	4	100
NAM_GSMUA_Achr6P17720_001	101	104	LVFY	4	100
NAM_GSMUA_Achr6P18720_001	101	104	LVFY	4	100
NAM_GSMUA_Achr6P20870_001	98	101	LVFY	4	100
NAM_GSMUA_Achr6P23840_001	101	104	LVFY	4	100
NAM_GSMUA_Achr6P25380_001	101	104	LVFY	4	100
NAM_GSMUA_Achr6P28890_001	105	108	LVFY	4	100
NAM_GSMUA_Achr6P30050_001	103	106	LVFY	4	100
NAM_GSMUA_Achr6P30570_001	102	105	LVFY	4	100
NAM_GSMUA_Achr6P32290_001	103	106	LVFY	4	100
NAM_GSMUA_Achr6P32320_001	104	107	LVFY	4	100
NAM_GSMUA_Achr6P32330_001	104	107	LVFY	4	100
NAM_GSMUA_Achr6P36550_001	106	109	LVFY	4	100
NAM_GSMUA_Achr7P05980_001	106	109	LVFY	4	100
NAM_GSMUA_Achr7P11500_001	101	104	LVFY	4	100
NAM_GSMUA_Achr7P18330_001	103	106	LVFY	4	100
NAM_GSMUA_Achr7P19680_001	104	107	LVFY	4	100
NAM_GSMUA_Achr7P21770_001	104	107	LVFY	4	100
NAM_GSMUA_Achr7P21780_001	104	107	LVFY	4	100
NAM_GSMUA_Achr7P23170_001	76	79	LVFY	4	100
NAM_GSMUA_Achr7P23250_001	101	104	LVFY	4	100
NAM_GSMUA_Achr7P23650_001	103	106	LVFY	4	100
NAM_GSMUA_Achr8P07120_001	106	109	LVFY	4	100
NAM_GSMUA_Achr8P11590_001	105	108	LVFY	4	100
NAM_GSMUA_Achr8P12100_001	105	108	LVFY	4	100
NAM_GSMUA_Achr8P18420_001	102	105	LVFY	4	100
NAM_GSMUA_Achr8P18980_001	104	107	LVFY	4	100
NAM_GSMUA_Achr8P21470_001	103	106	LVFY	4	100
NAM_GSMUA_Achr8P24680_001	107	110	LVFY	4	100
NAM_GSMUA_Achr8P33310_001	109	112	LVFY	4	100
NAM_GSMUA_Achr9P00570_001	123	126	LVFY	4	100
NAM_GSMUA_Achr9P04960_001-1	104	107	LVFY	4	100
NAM_GSMUA_Achr9P04960_001-2	99	102	LVFY	4	100
NAM_GSMUA_Achr9P10210_001	104	107	LVFY	4	100
NAM_GSMUA_Achr9P16920_001	103	106	LVFY	4	100
NAM_GSMUA_Achr9P19520_001	105	108	LVFY	4	100
NAM_GSMUA_Achr9P20090_001	104	107	LVFY	4	100
NAM_GSMUA_Achr9P24450_001	105	108	LVFY	4	100
NAM_GSMUA_Achr9P26140_001	107	110	LVFY	4	100
NAM_GSMUA_Achr9P27530_001	102	105	LVFY	4	100
NAM_GSMUA_AchrUn_randomP02760_001	104	107	LVFY	4	100
NAM_GSMUA_AchrUn_randomP08220_001	105	108	LVFY	4	100
NAM_GSMUA_AchrUn_randomP17260_001	118	121	LVFY	4	100
NAM_GSMUA_AchrUn_randomP17360_001	105	108	LVFY	4	100
NAM_GSMUA_AchrUn_randomP21980_001	105	108	LVFY	4	100
NAM_XP_010904650.1	106	109	LVFY	4	100
NAM_XP_010904917.1	105	108	LVFY	4	100
NAM_XP_010905801.1	104	107	LVFY	4	100
NAM_XP_010906053.1	105	108	LVFY	4	100
NAM_XP_010906624.1	105	108	LVFY	4	100
NAM_XP_010906724.1	107	110	LVFY	4	100
NAM_XP_010906799.1	104	107	LVFY	4	100
NAM_XP_010907545.1	103	106	LVFY	4	100
NAM_XP_010907664.1	101	104	LVFY	4	100
NAM_XP_010908127.1	106	109	LVFY	4	100
NAM_XP_010908290.1	103	106	LVFY	4	100
NAM_XP_010908622.1	105	108	LVFY	4	100
NAM_XP_010909195.1	102	105	LVFY	4	100
NAM_XP_010910754.1	101	104	LVFY	4	100
NAM_XP_010911124.1	101	104	LVFY	4	100
NAM_XP_010911499.1	94	97	LVFY	4	100
NAM_XP_010911913.1	105	108	LVFY	4	100
NAM_XP_010912541.1	101	104	LVFY	4	100
NAM_XP_010912542.1	53	56	LVFY	4	100
NAM_XP_010912708.1	105	108	LVFY	4	100
NAM_XP_010912730.1	103	106	LVFY	4	100
NAM_XP_010913848.1	104	107	LVFY	4	100
NAM_XP_010915633.1	106	109	LVFY	4	100
NAM_XP_010916003.1	104	107	LVFY	4	100
NAM_XP_010916375.1	102	105	LVFY	4	100
NAM_XP_010917044.1	104	107	LVFY	4	100
NAM_XP_010917079.1	102	105	LVFY	4	100
NAM_XP_010917080.1	102	105	LVFY	4	100
NAM_XP_010917082.1	102	105	LVFY	4	100
NAM_XP_010917083.1	102	105	LVFY	4	100
NAM_XP_010917234.1	103	106	LVFY	4	100
NAM_XP_010918221.1	105	108	LVFY	4	100
NAM_XP_010919159.1	105	108	LVFY	4	100
NAM_XP_010919471.1	105	108	LVFY	4	100
NAM_XP_010919872.1	104	107	LVFY	4	100
NAM_XP_010919873.1	104	107	LVFY	4	100
NAM_XP_010919874.1	104	107	LVFY	4	100
NAM_XP_010919875.1	49	52	LVFY	4	100
NAM_XP_010921105.1	104	107	LVFY	4	100
NAM_XP_010921285.1	104	107	LVFY	4	100
NAM_XP_010921289.1	104	107	LVFY	4	100
NAM_XP_010921291.1	103	106	LVFY	4	100
NAM_XP_010921292.1	103	106	LVFY	4	100
NAM_XP_010921550.1	103	106	LVFY	4	100
NAM_XP_010922867.1	104	107	LVFY	4	100
NAM_XP_010922868.1	104	107	LVFY	4	100
NAM_XP_010922870.1	104	107	LVFY	4	100
NAM_XP_010922873.1	103	106	LVFY	4	100
NAM_XP_010924066.1	104	107	LVFY	4	100
NAM_XP_010924067.1	102	105	LVFY	4	100
NAM_XP_010925709.1	106	109	LVFY	4	100
NAM_XP_010925972.1	104	107	LVFY	4	100
NAM_XP_010926039.1	102	105	LVFY	4	100
NAM_XP_010926910.1	107	110	LVFY	4	100
NAM_XP_010927165.1-1	102	105	LVFY	4	100
NAM_XP_010927216.1	104	107	LVFY	4	100
NAM_XP_010929380.1	104	107	LVFY	4	100
NAM_XP_010929381.1	104	107	LVFY	4	100
NAM_XP_010929607.1	101	104	LVFY	4	100
NAM_XP_010930341.1	103	106	LVFY	4	100
NAM_XP_010930343.1	103	106	LVFY	4	100
NAM_XP_010930409.1	105	108	LVFY	4	100
NAM_XP_010930725.1	101	104	LVFY	4	100
NAM_XP_010930821.1	105	108	LVFY	4	100
NAM_XP_010931440.1	104	107	LVFY	4	100
NAM_XP_010931441.1	104	107	LVFY	4	100
NAM_XP_010931442.1	104	107	LVFY	4	100
NAM_XP_010931444.1	103	106	LVFY	4	100
NAM_XP_010933504.1	104	107	LVFY	4	100
NAM_XP_010933505.1	104	107	LVFY	4	100
NAM_XP_010933718.1	105	108	LVFY	4	100
NAM_XP_010933936.1	105	108	LVFY	4	100
NAM_XP_010934040.1	108	111	LVFY	4	100
NAM_XP_010934041.1	108	111	LVFY	4	100
NAM_XP_010934316.1	104	107	LVFY	4	100
NAM_XP_010935925.1	104	107	LVFY	4	100
NAM_XP_010937197.1	102	105	LVFY	4	100
NAM_XP_010937198.1	102	105	LVFY	4	100
NAM_XP_010937199.1	102	105	LVFY	4	100
NAM_XP_010937200.1	102	105	LVFY	4	100
NAM_XP_010937201.1	102	105	LVFY	4	100
NAM_XP_010937202.1	102	105	LVFY	4	100
NAM_XP_010937354.1	104	107	LVFY	4	100
NAM_XP_010938113.1	104	107	LVFY	4	100
NAM_XP_010938117.1	104	107	LVFY	4	100
NAM_XP_010938118.1	103	106	LVFY	4	100
NAM_XP_010939825.1	102	105	LVFY	4	100
NAM_XP_010939826.1	102	105	LVFY	4	100
NAM_XP_010939827.1	102	105	LVFY	4	100
NAM_XP_010939828.1	93	96	LVFY	4	100
NAM_XP_010940850.1	105	108	LVFY	4	100
NAM_XP_010941123.1	105	108	LVFY	4	100
NAM_XP_010941568.1	107	110	LVFY	4	100
NAM_XP_010943745.1	101	104	LVFY	4	100
NAM_XP_010943933.1	105	108	LVFY	4	100
NAM_Pavir_5KG000100.1.p	105	108	LVFY	4	100
NAM_Pavir_3KG002000.1.p	109	112	LVFY	4	100
NAM_Pavir_3KG002200.1.p	104	107	LVFY	4	100
NAM_Pavir_7NG005400.1.p	103	106	LVFY	4	100
NAM_Pavir_6NG005700.1.p	121	124	LVFY	4	100
NAM_Pavir_5NG009300.1.p	106	109	LVFY	4	100
NAM_Pavir_6NG015900.1.p	105	108	LVFY	4	100
NAM_Pavir_6KG017200.1.p	103	106	LVFY	4	100
NAM_Pavir_8NG018400.1.p	109	112	LVFY	4	100
NAM_Pavir_8NG018500.1.p	104	107	LVFY	4	100
NAM_Pavir_5NG022100.1.p	136	139	LVFY	4	100
NAM_Pavir_5KG023000.1.p	122	125	LVFY	4	100
NAM_Pavir_4NG024900.1.p	105	108	LVFY	4	100
NAM_Pavir_2KG047300.1.p	108	111	LVFY	4	100
NAM_Pavir_8NG074600.1.p	101	104	LVFY	4	100
NAM_Pavir_9KG081500.1.p	102	105	LVFY	4	100
NAM_Pavir_8KG083200.1.p	101	104	LVFY	4	100
NAM_Pavir_6NG091700.1.p	105	108	LVFY	4	100
NAM_Pavir_9KG091800.1.p	103	106	LVFY	4	100
NAM_Pavir_9KG092600.1.p	104	107	LVFY	4	100
NAM_Pavir_6KG096000.1.p	109	112	LVFY	4	100
NAM_Pavir_2NG104300.1.p	108	111	LVFY	4	100
NAM_Pavir_5NG111100.1.p	103	106	LVFY	4	100
NAM_Pavir_2NG122400.1.p	102	105	LVFY	4	100
NAM_Pavir_8KG127300.1.p	105	108	LVFY	4	100
NAM_Pavir_J130900.1.p	105	108	LVFY	4	100
NAM_Pavir_6NG138600.1.p	100	103	LVFY	4	100
NAM_Pavir_6NG140600.1.p	104	107	LVFY	4	100
NAM_Pavir_1NG145800.1.p	107	110	LVFY	4	100
NAM_Pavir_5KG148700.1.p	108	111	LVFY	4	100
NAM_Pavir_1KG150700.1.p	107	110	LVFY	4	100
NAM_Pavir_5KG151000.1.p	120	123	LVFY	4	100
NAM_Pavir_5NG152300.1.p	106	109	LVFY	4	100
NAM_Pavir_5NG153600.1.p	116	119	LVFY	4	100
NAM_Pavir_5KG160700.1.p	128	131	LVFY	4	100
NAM_Pavir_2KG162000.1.p	102	105	LVFY	4	100
NAM_Pavir_5NG162200.1.p	108	111	LVFY	4	100
NAM_Pavir_7KG171600.1.p	105	108	LVFY	4	100
NAM_Pavir_7NG176200.1.p	102	105	LVFY	4	100
NAM_Pavir_9KG187700.1.p	104	107	LVFY	4	100
NAM_Pavir_7NG189400.1.p	105	108	LVFY	4	100
NAM_Pavir_7NG191100.1.p	105	108	LVFY	4	100
NAM_Pavir_9NG196000.1.p	102	105	LVFY	4	100
NAM_Pavir_3NG212900.1.p	113	116	LVFY	4	100
NAM_Pavir_J213600.1.p	101	104	LVFY	4	100
NAM_Pavir_1NG216400.1.p	103	106	LVFY	4	100
NAM_Pavir_8NG230900.1.p	105	108	LVFY	4	100
NAM_Pavir_4KG237000.1.p	104	107	LVFY	4	100
NAM_Pavir_7KG249300.1.p	108	111	LVFY	4	100
NAM_Pavir_8KG251900.1.p	62	65	LVFY	4	100
NAM_Pavir_4KG255200.1.p	106	109	LVFY	4	100
NAM_Pavir_2KG255600.1.p	103	106	LVFY	4	100
NAM_Pavir_7KG266300.1.p	105	108	LVFY	4	100
NAM_Pavir_6KG271000.1.p	99	102	LVFY	4	100
NAM_Pavir_6KG273200.1.p	104	107	LVFY	4	100
NAM_Pavir_9NG280100.1.p	102	105	LVFY	4	100
NAM_Pavir_9NG282000.1.p	102	105	LVFY	4	100
NAM_Pavir_3NG284800.1.p	105	108	LVFY	4	100
NAM_Pavir_2KG294400.1.p	108	111	LVFY	4	100
NAM_Pavir_2KG295600.1.p	103	106	LVFY	4	100
NAM_Pavir_9NG302700.1.p	104	107	LVFY	4	100
NAM_Pavir_4NG304800.1.p	113	116	LVFY	4	100
NAM_Pavir_9KG307100.1.p	110	113	LVFY	4	100
NAM_Pavir_2KG307200.1.p	104	107	LVFY	4	100
NAM_Pavir_2NG313000.1.p	116	119	LVFY	4	100
NAM_Pavir_6NG313500.1.p	104	107	LVFY	4	100
NAM_Pavir_6NG313700.1.p	104	107	LVFY	4	100
NAM_Pavir_1NG319100.1.p	102	105	LVFY	4	100
NAM_Pavir_2NG319500.1.p	104	107	LVFY	4	100
NAM_Pavir_5KG322800.1.p	103	106	LVFY	4	100
NAM_Pavir_J331600.1.p	101	104	LVFY	4	100
NAM_Pavir_4NG336600.1.p	105	108	LVFY	4	100
NAM_Pavir_7NG342200.1.p	105	108	LVFY	4	100
NAM_Pavir_9KG345300.1.p	105	108	LVFY	4	100
NAM_Pavir_9KG346300.1.p	105	108	LVFY	4	100
NAM_Pavir_1KG348000.1.p	102	105	LVFY	4	100
NAM_Pavir_7KG349300.1.p	112	115	LVFY	4	100
NAM_Pavir_7NG352600.1.p	105	108	LVFY	4	100
NAM_Pavir_1NG354800.1.p	104	107	LVFY	4	100
NAM_Pavir_6KG365700.1.p	104	107	LVFY	4	100
NAM_Pavir_5KG370500.1.p	106	109	LVFY	4	100
NAM_Pavir_1NG371100.1.p	105	108	LVFY	4	100
NAM_Pavir_J396300.1.p	106	109	LVFY	4	100
NAM_Pavir_1KG401700.1.p	102	105	LVFY	4	100
NAM_Pavir_2NG407700.1.p	107	110	LVFY	4	100
NAM_Pavir_4KG410000.1.p	113	116	LVFY	4	100
NAM_Pavir_1KG411800.1.p	105	108	LVFY	4	100
NAM_Pavir_J421900.1.p	109	112	LVFY	4	100
NAM_Pavir_3KG433800.1.p	115	118	LVFY	4	100
NAM_Pavir_5KG440600.1.p	104	107	LVFY	4	100
NAM_Pavir_J452700.1.p	105	108	LVFY	4	100
NAM_Pavir_9NG456100.1.p	104	107	LVFY	4	100
NAM_Pavir_5NG466600.1.p	107	110	LVFY	4	100
NAM_Pavir_9NG493300.1.p	108	111	LVFY	4	100
NAM_Pavir_2KG494200.1.p	105	108	LVFY	4	100
NAM_Pavir_1KG509500.1.p	104	107	LVFY	4	100
NAM_Pavir_1NG526900.1.p	108	111	LVFY	4	100
NAM_Pavir_3KG535100.1.p	105	108	LVFY	4	100
NAM_Pavir_1KG536800.1.p	108	111	LVFY	4	100
NAM_Pavir_1NG540500.1.p	104	107	LVFY	4	100
NAM_Pavir_2NG542700.1.p	105	108	LVFY	4	100
NAM_Pavir_9KG548300.1.p	105	108	LVFY	4	100
NAM_Pavir_J550100.1.p	102	105	LVFY	4	100
NAM_Pavir_5NG556900.1.p	104	107	LVFY	4	100
NAM_Pavir_9NG558100.1.p	91	94	LVFY	4	100
NAM_Pavir_9KG578100.1.p	105	108	LVFY	4	100
NAM_Pavir_2KG584100.1.p	105	108	LVFY	4	100
NAM_Pavir_2KG584700.1.p	104	107	LVFY	4	100
NAM_Pavir_9NG600600.1.p	104	107	LVFY	4	100
NAM_Pavir_9NG600800.1.p	103	106	LVFY	4	100
NAM_Pavir_5NG601900.1.p	103	106	LVFY	4	100
NAM_Pavir_2NG633500.1.p	104	107	LVFY	4	100
NAM_Pavir_5KG667800.1.p	101	104	LVFY	4	100
NAM_Pavir_5KG677300.1.p	101	104	LVFY	4	100
NAM_Pavir_5KG681300.1.p	103	106	LVFY	4	100
NAM_Pavir_J710200.1.p	4	7	LVFY	4	100
NAM_Pavir_9NG755100.1.p	105	108	LVFY	4	100
NAM_Pavir_9NG755800.1.p	105	108	LVFY	4	100
NAM_Pavir_9NG771100.1.p	105	108	LVFY	4	100
NAM_Pavir_J771700.1.p	103	106	LVFY	4	100
NAM_Pavir_5KG370500.2.p	106	109	LVFY	4	100
